# Supplementary material for: 4′-(3-Bromo­phen­yl)-1′-methyl­dispiro­[indan-2,2′-pyrrolidine-3′,2′′-indan]-1,3,1′′-trione
Source: Acta Crystallogr Sect E Struct Rep Online. 2012 Sep 8;68(Pt 10):o2907–8. doi: 10.1107/S1600536812037993 (PMC3470256; doi:10.1107/S1600536812037993)
Supplement: Supplementary file 1 [file e-68-o2907-sup1.cif]

##############################################################################
#                                                                            #
# This CIF contains the data in a paper accepted for publication in          #
# Acta Crystallographica Section E. It conforms to the requirements of       #
# Notes for Authors for Acta Crystallographica Section E, and has been       #
# peer reviewed under the auspices of the IUCr Commission on Journals.       #
#                                                                            #
# Full details of the Crystallographic Information File format               #
# are given in the paper "The Crystallographic Information File (CIF):       #
# a New Standard Archive File for Crystallography" by S. R. Hall, F. H.      #
# Allen and I. D. Brown [Acta Cryst. (1991), A47, 655-685].                  #
#                                                                            #
# The current version of the core CIF dictionary is obtainable from          #
# ftp://ftp.iucr.org/pub/cif_core.dic.                                       #
#                                                                            #
# Software is freely available for graphical display of the structure(s)     #
# in this CIF. For information consult the CIF software page                 #
# http://www.iucr.org/resources/cif/software.                                #
#                                                                            #
# This file may be used for bona fide research purposes within the           #
# scientific community so long as proper attribution is given to the journal # 
# article from which it was obtained.                                        #
#                                                                            #
##############################################################################
data_global
_audit_creation_method     'form.cif (version 2.0)'
_journal_data_validation_number     ?
_journal_date_recd_electronic     2012-08-29
_journal_date_accepted     2012-09-04
_journal_name_full     'Acta Crystallographica, Section E'
_journal_year     2012
_journal_volume     68
_journal_issue     10
_journal_page_first     o2907
_journal_page_last     o2908
_journal_paper_category     QO
_journal_paper_doi     10.1107/S1600536812037993
_journal_coeditor_code     HB6949
_publ_contact_author_name     'Ibrahim Abdul Razak'
_publ_contact_author_address
;
School of Physics
Universiti Sains Malaysia
11800 USM, Penang
Malaysia
;
_publ_contact_author_email     'arazaki@usm.my'
_publ_contact_author_fax     '604 6579150'
_publ_contact_author_phone     '604 6533438'
_publ_section_title
;\
4'-(3-Bromophenyl)-1'-methyldispiro[indan-2,2'-pyrrolidine-3',2''-indan]-1,3,\
1''-trione
;
loop_
    _publ_author_name
    _publ_author_footnote
    _publ_author_address
    'Ang Chee Wei' ?
;
Institute for Research in Molecular Medicine
Universiti Sains Malaysia
Minden 11800, Penang,
Malaysia
;
    'Mohamed Ashraf Ali' ?
;
Institute for Research in Molecular Medicine
Universiti Sains Malaysia
Minden 11800, Penang,
Malaysia
;
    'Tan Soo Choon' ?
;
Institute for Research in Molecular Medicine
Universiti Sains Malaysia
Minden 11800, Penang,
Malaysia
;
    'Suhana Arshad'
;
Thomson Reuters ResearcherID: F-9119-2012.
;
;
School of Physics
Universiti Sains Malaysia
11800 USM, Penang
Malaysia
;
    'Ibrahim Abdul Razak'
;
Thomson Reuters ResearcherID: A-5599-2009.
;
;
School of Physics
Universiti Sains Malaysia
11800 USM, Penang
Malaysia
;
data_I
_audit_creation_method     SHELXL-97
_chemical_name_systematic
;
4'-(3-Bromophenyl)-1'-methyldispiro[indan-2,2'-pyrrolidine-3',2''-indan]-
1,3,1''-trione
;
_chemical_name_common     ?
_chemical_formula_moiety     'C27 H20 Br N O3'
_chemical_formula_sum     'C27 H20 Br N O3'
_chemical_formula_iupac     'C27 H20 Br N O3'
_chemical_formula_weight     486.35
_chemical_melting_point     ?
_symmetry_cell_setting     triclinic
_symmetry_space_group_name_H-M     'P -1'
_symmetry_space_group_name_Hall     '-P 1'
loop_
    _symmetry_equiv_pos_as_xyz
    'x, y, z'
    '-x, -y, -z'
_cell_length_a     8.39980(10)
_cell_length_b     11.2082(2)
_cell_length_c     12.4816(2)
_cell_angle_alpha     112.0040(10)
_cell_angle_beta     96.8500(10)
_cell_angle_gamma     93.1910(10)
_cell_volume     1075.28(3)
_cell_formula_units_Z     2
_cell_measurement_reflns_used     9917
_cell_measurement_theta_min     2.98
_cell_measurement_theta_max     30.07
_cell_measurement_temperature     100.0(10)
_exptl_crystal_description     'block'
_exptl_crystal_colour     'yellow'
_exptl_crystal_size_max     0.51
_exptl_crystal_size_mid     0.31
_exptl_crystal_size_min     0.29
_exptl_crystal_density_diffrn     1.502
_exptl_crystal_density_meas     ?
_exptl_crystal_density_method     'not measured'
_exptl_crystal_F_000     496
_exptl_absorpt_coefficient_mu     1.942
_exptl_absorpt_correction_type     multi-scan
_exptl_absorpt_process_details     '(<i>SADABS</i>; Bruker, 2009)'
_exptl_absorpt_correction_T_min     0.4363
_exptl_absorpt_correction_T_max     0.5991
_exptl_special_details
;
The crystal was placed in the cold stream of an Oxford Cryosystems Cobra
open-flow nitrogen cryostat (Cosier & Glazer, 1986) operating at 100.0 (1) K.
;
_diffrn_ambient_temperature     100.0(10)
_diffrn_radiation_type     MoK\a
_diffrn_radiation_wavelength     0.71073
_diffrn_radiation_source     'fine-focus sealed tube'
_diffrn_radiation_monochromator     graphite
_diffrn_measurement_device_type     'Bruker SMART APEXII CCD'
_diffrn_measurement_method     '\f and \w scans'
_diffrn_detector_area_resol_mean     ?
_diffrn_reflns_number     23814
_diffrn_reflns_av_R_equivalents     0.0230
_diffrn_reflns_av_sigmaI/netI     0.0207
_diffrn_reflns_theta_min     1.78
_diffrn_reflns_theta_max     30.12
_diffrn_reflns_theta_full     30.12
_diffrn_measured_fraction_theta_max     0.995
_diffrn_measured_fraction_theta_full     0.995
_diffrn_reflns_limit_h_min     -11
_diffrn_reflns_limit_h_max     11
_diffrn_reflns_limit_k_min     -15
_diffrn_reflns_limit_k_max     15
_diffrn_reflns_limit_l_min     -17
_diffrn_reflns_limit_l_max     17
_refine_special_details
;
Refinement of <i>F</i>^2^ against ALL reflections. The weighted <i>R</i>-factor
<i>wR</i> and goodness of fit <i>S</i> are based on <i>F</i>^2^, conventional
<i>R</i>-factors <i>R</i> are based on <i>F</i>, with <i>F</i> set to zero for
negative <i>F</i>^2^. The threshold expression of <i>F</i>^2^ >
\s(<i>F</i>^2^) is used only for calculating <i>R</i>-factors(gt) <i>etc</i>.
and is not relevant to the choice of reflections for refinement.
<i>R</i>-factors based on <i>F</i>^2^ are statistically about twice as large
as those based on <i>F</i>, and <i>R</i>- factors based on ALL data will be
even larger.
;
_reflns_number_total     6318
_reflns_number_gt     5810
_reflns_threshold_expression     I>2\s(I)
_refine_ls_structure_factor_coef     Fsqd
_refine_ls_matrix_type     full
_refine_ls_R_factor_all     0.0309
_refine_ls_R_factor_gt     0.0278
_refine_ls_wR_factor_gt     0.0737
_refine_ls_wR_factor_ref     0.0752
_refine_ls_goodness_of_fit_ref     1.042
_refine_ls_restrained_S_all     1.042
_refine_ls_number_reflns     6318
_refine_ls_number_parameters     290
_refine_ls_number_restraints     0
_refine_ls_hydrogen_treatment     constr
_refine_ls_weighting_scheme     calc
_refine_ls_weighting_details
         'calc w=1/[\s^2^(Fo^2^)+(0.0394P)^2^+0.5548P] where P=(Fo^2^+2Fc^2^)/3'
_atom_sites_solution_hydrogens     geom
_atom_sites_solution_primary     direct
_atom_sites_solution_secondary     difmap
_refine_ls_shift/su_max     0.001
_refine_ls_shift/su_mean     0.000
_refine_diff_density_max     0.524
_refine_diff_density_min     -0.531
_refine_ls_extinction_method     none
_refine_ls_extinction_coef     ?
loop_
    _atom_type_symbol
    _atom_type_description
    _atom_type_scat_dispersion_real
    _atom_type_scat_dispersion_imag
    _atom_type_scat_source
    'C' 'C' 0.0033 0.0016
                         'International Tables Vol C Tables 4.2.6.8 and 6.1.1.4'
    'H' 'H' 0.0000 0.0000
                         'International Tables Vol C Tables 4.2.6.8 and 6.1.1.4'
    'N' 'N' 0.0061 0.0033
                         'International Tables Vol C Tables 4.2.6.8 and 6.1.1.4'
    'O' 'O' 0.0106 0.0060
                         'International Tables Vol C Tables 4.2.6.8 and 6.1.1.4'
    'Br' 'Br' -0.2901 2.4595
                         'International Tables Vol C Tables 4.2.6.8 and 6.1.1.4'
_computing_data_collection     'APEX2 (Bruker, 2009)'
_computing_cell_refinement     'SAINT (Bruker, 2009)'
_computing_data_reduction     'SAINT (Bruker, 2009)'
_computing_structure_solution     'SHELXTL (Sheldrick, 2008)'
_computing_structure_refinement     'SHELXTL (Sheldrick, 2008)'
_computing_molecular_graphics     'SHELXTL (Sheldrick, 2008)'
_computing_publication_material
;
SHELXTL (Sheldrick, 2008) and PLATON (Spek, 2009)
;
loop_
    _atom_site_type_symbol
    _atom_site_label
    _atom_site_fract_x
    _atom_site_fract_y
    _atom_site_fract_z
    _atom_site_U_iso_or_equiv
    _atom_site_adp_type
    _atom_site_calc_flag
    _atom_site_refinement_flags
    _atom_site_occupancy
    _atom_site_symmetry_multiplicity
    _atom_site_disorder_assembly
    _atom_site_disorder_group
    Br Br1 0.225327(19) -0.034338(13) 0.491671(13) 0.02629(5) Uani d . 1 1 . .
    O O1 0.13721(12) 0.70139(9) 1.01601(8) 0.01768(18) Uani d . 1 1 . .
    O O2 -0.06941(12) 0.68997(9) 0.64765(8) 0.01841(18) Uani d . 1 1 . .
    O O3 0.45101(11) 0.66808(9) 0.88616(8) 0.01675(18) Uani d . 1 1 . .
    N N1 -0.05884(13) 0.52853(10) 0.78612(9) 0.01380(19) Uani d . 1 1 . .
    C C1 0.12730(14) 0.72671(12) 0.92921(10) 0.0133(2) Uani d . 1 1 . .
    C C2 0.15991(15) 0.85606(12) 0.92485(11) 0.0147(2) Uani d . 1 1 . .
    C C3 0.24222(17) 0.96921(13) 1.01069(12) 0.0197(3) Uani d . 1 1 . .
    H H3A 0.2879 0.9714 1.0849 0.024 Uiso calc R 1 1 . .
    C C4 0.25502(19) 1.07871(13) 0.98385(12) 0.0233(3) Uani d . 1 1 . .
    H H4A 0.3133 1.1565 1.0398 0.028 Uiso calc R 1 1 . .
    C C5 0.18338(19) 1.07629(13) 0.87559(13) 0.0226(3) Uani d . 1 1 . .
    H H5A 0.1907 1.1534 0.8606 0.027 Uiso calc R 1 1 . .
    C C6 0.10196(17) 0.96343(13) 0.78980(12) 0.0188(2) Uani d . 1 1 . .
    H H6A 0.0534 0.9617 0.7164 0.023 Uiso calc R 1 1 . .
    C C7 0.09426(15) 0.85257(12) 0.81561(11) 0.0144(2) Uani d . 1 1 . .
    C C8 0.01860(14) 0.72063(12) 0.73996(11) 0.0134(2) Uani d . 1 1 . .
    C C9 0.06749(14) 0.62884(11) 0.80214(10) 0.0118(2) Uani d . 1 1 . .
    C C10 0.20794(14) 0.54710(11) 0.75111(10) 0.0117(2) Uani d . 1 1 . .
    C C11 0.37225(14) 0.63118(11) 0.78907(11) 0.0128(2) Uani d . 1 1 . .
    C C12 0.41207(14) 0.65657(12) 0.68743(10) 0.0128(2) Uani d . 1 1 . .
    C C13 0.53931(15) 0.73898(12) 0.68183(11) 0.0152(2) Uani d . 1 1 . .
    H H13A 0.6138 0.7891 0.7497 0.018 Uiso calc R 1 1 . .
    C C14 0.55375(16) 0.74547(13) 0.57472(12) 0.0172(2) Uani d . 1 1 . .
    H H14A 0.6395 0.8002 0.5683 0.021 Uiso calc R 1 1 . .
    C C15 0.44190(16) 0.67141(13) 0.47562(11) 0.0172(2) Uani d . 1 1 . .
    H H15A 0.4525 0.6778 0.4030 0.021 Uiso calc R 1 1 . .
    C C16 0.31575(15) 0.58883(12) 0.48106(11) 0.0152(2) Uani d . 1 1 . .
    H H16A 0.2412 0.5388 0.4132 0.018 Uiso calc R 1 1 . .
    C C17 0.30179(14) 0.58155(11) 0.58869(10) 0.0126(2) Uani d . 1 1 . .
    C C18 0.18261(15) 0.49507(12) 0.61636(10) 0.0129(2) Uani d . 1 1 . .
    H H18A 0.2052 0.4037 0.5829 0.016 Uiso calc R 1 1 . .
    H H18B 0.0707 0.5013 0.5852 0.016 Uiso calc R 1 1 . .
    C C19 0.19356(15) 0.44614(12) 0.80828(11) 0.0137(2) Uani d . 1 1 . .
    H H19A 0.2382 0.4924 0.8930 0.016 Uiso calc R 1 1 . .
    C C20 0.01072(16) 0.41788(13) 0.80165(13) 0.0186(2) Uani d . 1 1 . .
    H H20A -0.0317 0.3363 0.7348 0.022 Uiso calc R 1 1 . .
    H H20B -0.0147 0.4104 0.8745 0.022 Uiso calc R 1 1 . .
    C C21 0.28456(15) 0.32899(12) 0.76277(11) 0.0141(2) Uani d . 1 1 . .
    C C22 0.43223(16) 0.32640(13) 0.82660(12) 0.0183(2) Uani d . 1 1 . .
    H H22A 0.4753 0.3995 0.8952 0.022 Uiso calc R 1 1 . .
    C C23 0.51708(17) 0.21825(15) 0.79110(14) 0.0230(3) Uani d . 1 1 . .
    H H23A 0.6175 0.2186 0.8353 0.028 Uiso calc R 1 1 . .
    C C24 0.45598(17) 0.11009(14) 0.69174(14) 0.0224(3) Uani d . 1 1 . .
    H H24A 0.5124 0.0356 0.6678 0.027 Uiso calc R 1 1 . .
    C C25 0.31020(17) 0.11346(12) 0.62810(12) 0.0182(2) Uani d . 1 1 . .
    C C26 0.22394(15) 0.22029(12) 0.66123(11) 0.0156(2) Uani d . 1 1 . .
    H H26A 0.1248 0.2198 0.6156 0.019 Uiso calc R 1 1 . .
    C C27 -0.19926(16) 0.56775(13) 0.84332(12) 0.0185(2) Uani d . 1 1 . .
    H H27A -0.2416 0.6379 0.8236 0.028 Uiso calc R 1 1 . .
    H H27B -0.1682 0.5980 0.9282 0.028 Uiso calc R 1 1 . .
    H H27C -0.2825 0.4938 0.8167 0.028 Uiso calc R 1 1 . .
loop_
    _atom_site_aniso_label
    _atom_site_aniso_U_11
    _atom_site_aniso_U_22
    _atom_site_aniso_U_33
    _atom_site_aniso_U_12
    _atom_site_aniso_U_13
    _atom_site_aniso_U_23
    Br1 0.03101(9) 0.01684(7) 0.02711(8) 0.00156(5) 0.01300(6) 0.00162(5)
    O1 0.0203(4) 0.0199(4) 0.0145(4) 0.0010(4) 0.0044(3) 0.0082(4)
    O2 0.0171(4) 0.0200(4) 0.0177(4) 0.0007(3) -0.0005(3) 0.0080(4)
    O3 0.0142(4) 0.0212(4) 0.0140(4) -0.0012(3) 0.0008(3) 0.0067(3)
    N1 0.0116(4) 0.0132(4) 0.0174(5) -0.0003(4) 0.0051(4) 0.0062(4)
    C1 0.0120(5) 0.0145(5) 0.0135(5) 0.0006(4) 0.0039(4) 0.0052(4)
    C2 0.0161(5) 0.0141(5) 0.0140(5) 0.0001(4) 0.0048(4) 0.0051(4)
    C3 0.0250(7) 0.0161(6) 0.0157(6) -0.0022(5) 0.0023(5) 0.0045(5)
    C4 0.0316(7) 0.0152(6) 0.0200(6) -0.0049(5) 0.0047(5) 0.0041(5)
    C5 0.0326(7) 0.0151(6) 0.0222(6) -0.0016(5) 0.0081(5) 0.0088(5)
    C6 0.0236(6) 0.0172(6) 0.0179(6) 0.0008(5) 0.0059(5) 0.0088(5)
    C7 0.0145(5) 0.0141(5) 0.0150(5) 0.0004(4) 0.0044(4) 0.0057(4)
    C8 0.0121(5) 0.0149(5) 0.0148(5) 0.0016(4) 0.0044(4) 0.0069(4)
    C9 0.0119(5) 0.0124(5) 0.0117(5) -0.0003(4) 0.0030(4) 0.0051(4)
    C10 0.0110(5) 0.0126(5) 0.0118(5) -0.0006(4) 0.0029(4) 0.0050(4)
    C11 0.0115(5) 0.0129(5) 0.0143(5) 0.0011(4) 0.0039(4) 0.0050(4)
    C12 0.0120(5) 0.0141(5) 0.0135(5) 0.0014(4) 0.0034(4) 0.0062(4)
    C13 0.0130(5) 0.0160(5) 0.0168(5) -0.0006(4) 0.0026(4) 0.0066(4)
    C14 0.0160(6) 0.0177(5) 0.0203(6) -0.0007(4) 0.0060(5) 0.0094(5)
    C15 0.0186(6) 0.0201(6) 0.0166(5) 0.0023(5) 0.0065(4) 0.0102(5)
    C16 0.0154(5) 0.0169(5) 0.0138(5) 0.0003(4) 0.0035(4) 0.0063(4)
    C17 0.0125(5) 0.0129(5) 0.0137(5) 0.0014(4) 0.0042(4) 0.0058(4)
    C18 0.0133(5) 0.0140(5) 0.0112(5) -0.0018(4) 0.0026(4) 0.0048(4)
    C19 0.0157(5) 0.0136(5) 0.0140(5) 0.0011(4) 0.0048(4) 0.0069(4)
    C20 0.0171(6) 0.0155(5) 0.0280(7) 0.0027(4) 0.0109(5) 0.0114(5)
    C21 0.0150(5) 0.0147(5) 0.0157(5) 0.0014(4) 0.0053(4) 0.0084(4)
    C22 0.0161(6) 0.0201(6) 0.0205(6) 0.0007(5) 0.0022(5) 0.0101(5)
    C23 0.0160(6) 0.0273(7) 0.0309(7) 0.0049(5) 0.0034(5) 0.0167(6)
    C24 0.0211(6) 0.0215(6) 0.0313(7) 0.0083(5) 0.0116(5) 0.0148(6)
    C25 0.0204(6) 0.0148(5) 0.0208(6) 0.0015(5) 0.0092(5) 0.0067(5)
    C26 0.0163(5) 0.0160(5) 0.0168(5) 0.0020(4) 0.0052(4) 0.0081(5)
    C27 0.0138(5) 0.0205(6) 0.0226(6) 0.0018(4) 0.0074(5) 0.0084(5)
_geom_special_details
;
All e.s.d.'s (except the e.s.d. in the dihedral angle between two l.s. planes)
are estimated using the full covariance matrix. The cell e.s.d.'s are taken
into account individually in the estimation of e.s.d.'s in distances, angles
and torsion angles; correlations between e.s.d.'s in cell parameters are only
used when they are defined by crystal symmetry. An approximate (isotropic)
treatment of cell e.s.d.'s is used for estimating e.s.d.'s involving l.s.
planes.
;
loop_
    _geom_bond_atom_site_label_1
    _geom_bond_atom_site_label_2
    _geom_bond_site_symmetry_2
    _geom_bond_distance
    _geom_bond_publ_flag
    Br1 C25 . 1.9019(14) ?
    O1 C1 . 1.2135(15) ?
    O2 C8 . 1.2100(15) ?
    O3 C11 . 1.2165(15) ?
    N1 C9 . 1.4416(15) ?
    N1 C27 . 1.4553(16) ?
    N1 C20 . 1.4665(16) ?
    C1 C2 . 1.4827(17) ?
    C1 C9 . 1.5544(17) ?
    C2 C3 . 1.3935(17) ?
    C2 C7 . 1.3939(17) ?
    C3 C4 . 1.3900(19) ?
    C3 H3A . 0.9500 ?
    C4 C5 . 1.402(2) ?
    C4 H4A . 0.9500 ?
    C5 C6 . 1.3887(19) ?
    C5 H5A . 0.9500 ?
    C6 C7 . 1.3956(17) ?
    C6 H6A . 0.9500 ?
    C7 C8 . 1.4793(17) ?
    C8 C9 . 1.5488(16) ?
    C9 C10 . 1.5809(17) ?
    C10 C18 . 1.5427(16) ?
    C10 C11 . 1.5434(16) ?
    C10 C19 . 1.5540(16) ?
    C11 C12 . 1.4708(16) ?
    C12 C17 . 1.3959(17) ?
    C12 C13 . 1.3988(16) ?
    C13 C14 . 1.3849(17) ?
    C13 H13A . 0.9500 ?
    C14 C15 . 1.4030(18) ?
    C14 H14A . 0.9500 ?
    C15 C16 . 1.3925(17) ?
    C15 H15A . 0.9500 ?
    C16 C17 . 1.3943(16) ?
    C16 H16A . 0.9500 ?
    C17 C18 . 1.5120(16) ?
    C18 H18A . 0.9900 ?
    C18 H18B . 0.9900 ?
    C19 C21 . 1.5123(17) ?
    C19 C20 . 1.5369(18) ?
    C19 H19A . 1.0000 ?
    C20 H20A . 0.9900 ?
    C20 H20B . 0.9900 ?
    C21 C22 . 1.4000(18) ?
    C21 C26 . 1.4035(18) ?
    C22 C23 . 1.3938(19) ?
    C22 H22A . 0.9500 ?
    C23 C24 . 1.387(2) ?
    C23 H23A . 0.9500 ?
    C24 C25 . 1.388(2) ?
    C24 H24A . 0.9500 ?
    C25 C26 . 1.3881(18) ?
    C26 H26A . 0.9500 ?
    C27 H27A . 0.9800 ?
    C27 H27B . 0.9800 ?
    C27 H27C . 0.9800 ?
loop_
    _geom_angle_atom_site_label_1
    _geom_angle_atom_site_label_2
    _geom_angle_atom_site_label_3
    _geom_angle_site_symmetry_1
    _geom_angle_site_symmetry_3
    _geom_angle
    _geom_angle_publ_flag
    C9 N1 C27 . . 117.31(10) ?
    C9 N1 C20 . . 110.09(10) ?
    C27 N1 C20 . . 115.37(10) ?
    O1 C1 C2 . . 126.85(11) ?
    O1 C1 C9 . . 125.46(11) ?
    C2 C1 C9 . . 107.59(10) ?
    C3 C2 C7 . . 121.15(11) ?
    C3 C2 C1 . . 129.27(11) ?
    C7 C2 C1 . . 109.57(11) ?
    C4 C3 C2 . . 117.60(13) ?
    C4 C3 H3A . . 121.2 ?
    C2 C3 H3A . . 121.2 ?
    C3 C4 C5 . . 121.12(13) ?
    C3 C4 H4A . . 119.4 ?
    C5 C4 H4A . . 119.4 ?
    C6 C5 C4 . . 121.28(12) ?
    C6 C5 H5A . . 119.4 ?
    C4 C5 H5A . . 119.4 ?
    C5 C6 C7 . . 117.38(12) ?
    C5 C6 H6A . . 121.3 ?
    C7 C6 H6A . . 121.3 ?
    C2 C7 C6 . . 121.37(12) ?
    C2 C7 C8 . . 110.26(10) ?
    C6 C7 C8 . . 128.36(11) ?
    O2 C8 C7 . . 126.41(11) ?
    O2 C8 C9 . . 125.88(11) ?
    C7 C8 C9 . . 107.69(10) ?
    N1 C9 C8 . . 113.45(10) ?
    N1 C9 C1 . . 117.20(10) ?
    C8 C9 C1 . . 101.52(9) ?
    N1 C9 C10 . . 101.75(9) ?
    C8 C9 C10 . . 113.18(9) ?
    C1 C9 C10 . . 110.18(9) ?
    C18 C10 C11 . . 104.54(9) ?
    C18 C10 C19 . . 117.18(10) ?
    C11 C10 C19 . . 113.68(10) ?
    C18 C10 C9 . . 111.30(9) ?
    C11 C10 C9 . . 111.58(9) ?
    C19 C10 C9 . . 98.74(9) ?
    O3 C11 C12 . . 127.83(11) ?
    O3 C11 C10 . . 124.83(11) ?
    C12 C11 C10 . . 107.34(10) ?
    C17 C12 C13 . . 121.81(11) ?
    C17 C12 C11 . . 109.50(10) ?
    C13 C12 C11 . . 128.68(11) ?
    C14 C13 C12 . . 118.21(11) ?
    C14 C13 H13A . . 120.9 ?
    C12 C13 H13A . . 120.9 ?
    C13 C14 C15 . . 120.12(12) ?
    C13 C14 H14A . . 119.9 ?
    C15 C14 H14A . . 119.9 ?
    C16 C15 C14 . . 121.67(11) ?
    C16 C15 H15A . . 119.2 ?
    C14 C15 H15A . . 119.2 ?
    C15 C16 C17 . . 118.25(11) ?
    C15 C16 H16A . . 120.9 ?
    C17 C16 H16A . . 120.9 ?
    C16 C17 C12 . . 119.94(11) ?
    C16 C17 C18 . . 128.53(11) ?
    C12 C17 C18 . . 111.46(10) ?
    C17 C18 C10 . . 104.24(9) ?
    C17 C18 H18A . . 110.9 ?
    C10 C18 H18A . . 110.9 ?
    C17 C18 H18B . . 110.9 ?
    C10 C18 H18B . . 110.9 ?
    H18A C18 H18B . . 108.9 ?
    C21 C19 C20 . . 115.88(10) ?
    C21 C19 C10 . . 116.93(10) ?
    C20 C19 C10 . . 103.69(10) ?
    C21 C19 H19A . . 106.5 ?
    C20 C19 H19A . . 106.5 ?
    C10 C19 H19A . . 106.5 ?
    N1 C20 C19 . . 105.19(10) ?
    N1 C20 H20A . . 110.7 ?
    C19 C20 H20A . . 110.7 ?
    N1 C20 H20B . . 110.7 ?
    C19 C20 H20B . . 110.7 ?
    H20A C20 H20B . . 108.8 ?
    C22 C21 C26 . . 118.48(12) ?
    C22 C21 C19 . . 118.89(11) ?
    C26 C21 C19 . . 122.59(11) ?
    C23 C22 C21 . . 121.04(13) ?
    C23 C22 H22A . . 119.5 ?
    C21 C22 H22A . . 119.5 ?
    C24 C23 C22 . . 120.48(13) ?
    C24 C23 H23A . . 119.8 ?
    C22 C23 H23A . . 119.8 ?
    C23 C24 C25 . . 118.31(13) ?
    C23 C24 H24A . . 120.8 ?
    C25 C24 H24A . . 120.8 ?
    C26 C25 C24 . . 122.29(13) ?
    C26 C25 Br1 . . 119.05(10) ?
    C24 C25 Br1 . . 118.66(10) ?
    C25 C26 C21 . . 119.40(12) ?
    C25 C26 H26A . . 120.3 ?
    C21 C26 H26A . . 120.3 ?
    N1 C27 H27A . . 109.5 ?
    N1 C27 H27B . . 109.5 ?
    H27A C27 H27B . . 109.5 ?
    N1 C27 H27C . . 109.5 ?
    H27A C27 H27C . . 109.5 ?
    H27B C27 H27C . . 109.5 ?
loop_
    _geom_torsion_atom_site_label_1
    _geom_torsion_atom_site_label_2
    _geom_torsion_atom_site_label_3
    _geom_torsion_atom_site_label_4
    _geom_torsion_site_symmetry_1
    _geom_torsion_site_symmetry_2
    _geom_torsion_site_symmetry_3
    _geom_torsion_site_symmetry_4
    _geom_torsion
    _geom_torsion_publ_flag
    O1 C1 C2 C3 . . . . 16.5(2) ?
    C9 C1 C2 C3 . . . . -166.90(13) ?
    O1 C1 C2 C7 . . . . -163.84(13) ?
    C9 C1 C2 C7 . . . . 12.81(14) ?
    C7 C2 C3 C4 . . . . 0.6(2) ?
    C1 C2 C3 C4 . . . . -179.67(13) ?
    C2 C3 C4 C5 . . . . 1.9(2) ?
    C3 C4 C5 C6 . . . . -2.3(2) ?
    C4 C5 C6 C7 . . . . 0.0(2) ?
    C3 C2 C7 C6 . . . . -3.0(2) ?
    C1 C2 C7 C6 . . . . 177.30(12) ?
    C3 C2 C7 C8 . . . . 178.12(12) ?
    C1 C2 C7 C8 . . . . -1.62(14) ?
    C5 C6 C7 C2 . . . . 2.6(2) ?
    C5 C6 C7 C8 . . . . -178.72(13) ?
    C2 C7 C8 O2 . . . . 167.84(13) ?
    C6 C7 C8 O2 . . . . -11.0(2) ?
    C2 C7 C8 C9 . . . . -10.25(14) ?
    C6 C7 C8 C9 . . . . 170.92(13) ?
    C27 N1 C9 C8 . . . . -69.28(14) ?
    C20 N1 C9 C8 . . . . 156.11(10) ?
    C27 N1 C9 C1 . . . . 48.61(15) ?
    C20 N1 C9 C1 . . . . -86.00(13) ?
    C27 N1 C9 C10 . . . . 168.82(10) ?
    C20 N1 C9 C10 . . . . 34.20(12) ?
    O2 C8 C9 N1 . . . . -34.63(17) ?
    C7 C8 C9 N1 . . . . 143.47(10) ?
    O2 C8 C9 C1 . . . . -161.28(12) ?
    C7 C8 C9 C1 . . . . 16.82(12) ?
    O2 C8 C9 C10 . . . . 80.66(15) ?
    C7 C8 C9 C10 . . . . -101.24(11) ?
    O1 C1 C9 N1 . . . . 34.79(18) ?
    C2 C1 C9 N1 . . . . -141.92(11) ?
    O1 C1 C9 C8 . . . . 158.94(12) ?
    C2 C1 C9 C8 . . . . -17.76(12) ?
    O1 C1 C9 C10 . . . . -80.86(15) ?
    C2 C1 C9 C10 . . . . 102.43(11) ?
    N1 C9 C10 C18 . . . . 79.65(11) ?
    C8 C9 C10 C18 . . . . -42.44(13) ?
    C1 C9 C10 C18 . . . . -155.32(9) ?
    N1 C9 C10 C11 . . . . -163.99(9) ?
    C8 C9 C10 C11 . . . . 73.92(12) ?
    C1 C9 C10 C11 . . . . -38.96(12) ?
    N1 C9 C10 C19 . . . . -44.13(10) ?
    C8 C9 C10 C19 . . . . -166.22(10) ?
    C1 C9 C10 C19 . . . . 80.89(11) ?
    C18 C10 C11 O3 . . . . -164.32(12) ?
    C19 C10 C11 O3 . . . . -35.33(17) ?
    C9 C10 C11 O3 . . . . 75.27(15) ?
    C18 C10 C11 C12 . . . . 15.76(12) ?
    C19 C10 C11 C12 . . . . 144.75(10) ?
    C9 C10 C11 C12 . . . . -104.65(11) ?
    O3 C11 C12 C17 . . . . 171.44(12) ?
    C10 C11 C12 C17 . . . . -8.65(13) ?
    O3 C11 C12 C13 . . . . -7.4(2) ?
    C10 C11 C12 C13 . . . . 172.53(12) ?
    C17 C12 C13 C14 . . . . 0.34(19) ?
    C11 C12 C13 C14 . . . . 179.03(12) ?
    C12 C13 C14 C15 . . . . 0.47(19) ?
    C13 C14 C15 C16 . . . . -0.9(2) ?
    C14 C15 C16 C17 . . . . 0.40(19) ?
    C15 C16 C17 C12 . . . . 0.41(18) ?
    C15 C16 C17 C18 . . . . -176.36(12) ?
    C13 C12 C17 C16 . . . . -0.79(18) ?
    C11 C12 C17 C16 . . . . -179.71(11) ?
    C13 C12 C17 C18 . . . . 176.50(11) ?
    C11 C12 C17 C18 . . . . -2.42(14) ?
    C16 C17 C18 C10 . . . . -170.69(12) ?
    C12 C17 C18 C10 . . . . 12.31(13) ?
    C11 C10 C18 C17 . . . . -16.54(12) ?
    C19 C10 C18 C17 . . . . -143.39(10) ?
    C9 C10 C18 C17 . . . . 104.06(11) ?
    C18 C10 C19 C21 . . . . 48.01(15) ?
    C11 C10 C19 C21 . . . . -74.23(13) ?
    C9 C10 C19 C21 . . . . 167.49(10) ?
    C18 C10 C19 C20 . . . . -80.86(12) ?
    C11 C10 C19 C20 . . . . 156.90(10) ?
    C9 C10 C19 C20 . . . . 38.62(11) ?
    C9 N1 C20 C19 . . . . -9.38(14) ?
    C27 N1 C20 C19 . . . . -144.95(11) ?
    C21 C19 C20 N1 . . . . -149.54(10) ?
    C10 C19 C20 N1 . . . . -20.02(13) ?
    C20 C19 C21 C22 . . . . -136.87(12) ?
    C10 C19 C21 C22 . . . . 100.35(13) ?
    C20 C19 C21 C26 . . . . 40.61(16) ?
    C10 C19 C21 C26 . . . . -82.17(15) ?
    C26 C21 C22 C23 . . . . -0.50(19) ?
    C19 C21 C22 C23 . . . . 177.08(12) ?
    C21 C22 C23 C24 . . . . -0.5(2) ?
    C22 C23 C24 C25 . . . . 1.0(2) ?
    C23 C24 C25 C26 . . . . -0.6(2) ?
    C23 C24 C25 Br1 . . . . 179.99(10) ?
    C24 C25 C26 C21 . . . . -0.34(19) ?
    Br1 C25 C26 C21 . . . . 179.05(9) ?
    C22 C21 C26 C25 . . . . 0.89(18) ?
    C19 C21 C26 C25 . . . . -176.60(11) ?
loop_
    _geom_hbond_atom_site_label_D
    _geom_hbond_atom_site_label_H
    _geom_hbond_atom_site_label_A
    _geom_hbond_site_symmetry_A
    _geom_hbond_distance_DH
    _geom_hbond_distance_HA
    _geom_hbond_distance_DA
    _geom_hbond_angle_DHA
    _geom_hbond_publ_flag
    C18 H18B O2 . 0.99 2.39 3.0787(17) 126 yes
    C19 H19A O1 . 1.00 2.53 3.1649(17) 121 yes
    C4 H4A O3 2_677 0.95 2.53 3.4056(18) 153 yes
    C16 H16A N1 2_566 0.95 2.58 3.4912(16) 161 yes
    C20 H20B O1 2_567 0.99 2.44 3.3586(18) 153 yes
    C23 H23A O1 2_667 0.95 2.48 3.3847(18) 160 yes
    C5 H5A Cg1 1_565 0.95 2.65 3.3386(17) 130 yes
    C15 H15A Cg1 2_666 0.95 2.82 3.6623(15) 149 yes
_iucr_refine_instructions_details
;
TITL I in P-1 (100K)
CELL 0.71073   8.3998  11.2082  12.4816 112.004  96.850  93.191
ZERR    2.00   0.0001   0.0002   0.0002   0.001   0.001   0.001
LATT  1
SFAC C H N O BR
UNIT 54 40 2 6 2
TEMP -173.000
SIZE 0.294 0.313 0.512
L.S. 10
BOND $H
FMAP 2 1 60
OMIT -9 -1 2
PLAN 20
ACTA
CONF
WGHT      0.0394      0.5548
FVAR       0.57683
BR1   5    0.225327   -0.034338    0.491671    11.00000    0.03101    0.01684 =
         0.02711    0.00162    0.01300    0.00156
O1    4    0.137210    0.701392    1.016008    11.00000    0.02032    0.01993 =
         0.01448    0.00816    0.00443    0.00099
O2    4   -0.069410    0.689970    0.647651    11.00000    0.01713    0.02004 =
         0.01772    0.00799   -0.00045    0.00070
O3    4    0.451013    0.668081    0.886156    11.00000    0.01421    0.02125 =
         0.01401    0.00672    0.00083   -0.00116
N1    3   -0.058836    0.528527    0.786120    11.00000    0.01157    0.01324 =
         0.01740    0.00616    0.00510   -0.00029
C1    1    0.127303    0.726709    0.929214    11.00000    0.01202    0.01449 =
         0.01352    0.00521    0.00392    0.00061
C2    1    0.159906    0.856057    0.924852    11.00000    0.01609    0.01411 =
         0.01400    0.00506    0.00482    0.00008
C3    1    0.242219    0.969211    1.010693    11.00000    0.02504    0.01610 =
         0.01568    0.00447    0.00233   -0.00217
AFIX  43
H3A   2    0.287937    0.971432    1.084887    11.00000   -1.20000
AFIX   0
C4    1    0.255025    1.078709    0.983853    11.00000    0.03164    0.01520 =
         0.01998    0.00409    0.00467   -0.00486
AFIX  43
H4A   2    0.313314    1.156509    1.039819    11.00000   -1.20000
AFIX   0
C5    1    0.183377    1.076290    0.875586    11.00000    0.03260    0.01515 =
         0.02216    0.00882    0.00806   -0.00158
AFIX  43
H5A   2    0.190669    1.153358    0.860623    11.00000   -1.20000
AFIX   0
C6    1    0.101960    0.963425    0.789799    11.00000    0.02365    0.01720 =
         0.01792    0.00880    0.00592    0.00082
AFIX  43
H6A   2    0.053409    0.961741    0.716426    11.00000   -1.20000
AFIX   0
C7    1    0.094263    0.852568    0.815610    11.00000    0.01448    0.01414 =
         0.01499    0.00572    0.00441    0.00043
C8    1    0.018602    0.720626    0.739961    11.00000    0.01213    0.01493 =
         0.01478    0.00690    0.00435    0.00158
C9    1    0.067490    0.628841    0.802144    11.00000    0.01195    0.01240 =
         0.01173    0.00511    0.00296   -0.00031
C10   1    0.207936    0.547101    0.751109    11.00000    0.01104    0.01258 =
         0.01178    0.00500    0.00290   -0.00062
C11   1    0.372249    0.631184    0.789069    11.00000    0.01148    0.01294 =
         0.01435    0.00499    0.00386    0.00114
C12   1    0.412070    0.656568    0.687434    11.00000    0.01204    0.01415 =
         0.01354    0.00623    0.00340    0.00137
C13   1    0.539314    0.738975    0.681833    11.00000    0.01298    0.01596 =
         0.01684    0.00656    0.00261   -0.00060
AFIX  43
H13A  2    0.613824    0.789134    0.749676    11.00000   -1.20000
AFIX   0
C14   1    0.553745    0.745471    0.574725    11.00000    0.01600    0.01773 =
         0.02029    0.00943    0.00601   -0.00074
AFIX  43
H14A  2    0.639531    0.800169    0.568347    11.00000   -1.20000
AFIX   0
C15   1    0.441896    0.671413    0.475617    11.00000    0.01855    0.02009 =
         0.01665    0.01022    0.00650    0.00230
AFIX  43
H15A  2    0.452486    0.677767    0.402953    11.00000   -1.20000
AFIX   0
C16   1    0.315752    0.588830    0.481060    11.00000    0.01537    0.01691 =
         0.01383    0.00634    0.00353    0.00030
AFIX  43
H16A  2    0.241176    0.538772    0.413222    11.00000   -1.20000
AFIX   0
C17   1    0.301787    0.581550    0.588695    11.00000    0.01246    0.01294 =
         0.01373    0.00584    0.00416    0.00136
C18   1    0.182606    0.495074    0.616359    11.00000    0.01327    0.01404 =
         0.01119    0.00478    0.00258   -0.00177
AFIX  23
H18A  2    0.205248    0.403677    0.582850    11.00000   -1.20000
H18B  2    0.070710    0.501272    0.585161    11.00000   -1.20000
AFIX   0
C19   1    0.193564    0.446136    0.808280    11.00000    0.01568    0.01360 =
         0.01398    0.00688    0.00479    0.00113
AFIX  13
H19A  2    0.238168    0.492412    0.892978    11.00000   -1.20000
AFIX   0
C20   1    0.010716    0.417879    0.801652    11.00000    0.01708    0.01554 =
         0.02804    0.01142    0.01087    0.00271
AFIX  23
H20A  2   -0.031737    0.336340    0.734786    11.00000   -1.20000
H20B  2   -0.014703    0.410404    0.874472    11.00000   -1.20000
AFIX   0
C21   1    0.284557    0.328994    0.762772    11.00000    0.01498    0.01469 =
         0.01574    0.00836    0.00529    0.00144
C22   1    0.432234    0.326400    0.826599    11.00000    0.01611    0.02007 =
         0.02046    0.01006    0.00219    0.00066
AFIX  43
H22A  2    0.475292    0.399502    0.895182    11.00000   -1.20000
AFIX   0
C23   1    0.517077    0.218251    0.791103    11.00000    0.01600    0.02726 =
         0.03086    0.01673    0.00338    0.00490
AFIX  43
H23A  2    0.617490    0.218629    0.835292    11.00000   -1.20000
AFIX   0
C24   1    0.455978    0.110087    0.691743    11.00000    0.02114    0.02147 =
         0.03134    0.01477    0.01159    0.00830
AFIX  43
H24A  2    0.512444    0.035580    0.667838    11.00000   -1.20000
AFIX   0
C25   1    0.310196    0.113460    0.628099    11.00000    0.02036    0.01482 =
         0.02078    0.00674    0.00924    0.00148
C26   1    0.223936    0.220291    0.661232    11.00000    0.01629    0.01599 =
         0.01683    0.00815    0.00521    0.00196
AFIX  43
H26A  2    0.124770    0.219832    0.615594    11.00000   -1.20000
AFIX   0
C27   1   -0.199261    0.567754    0.843321    11.00000    0.01376    0.02054 =
         0.02260    0.00841    0.00737    0.00180
AFIX 137
H27A  2   -0.241587    0.637894    0.823589    11.00000   -1.50000
H27B  2   -0.168225    0.597985    0.928198    11.00000   -1.50000
H27C  2   -0.282538    0.493799    0.816696    11.00000   -1.50000
HKLF 4
REM  asa153bra_0m in P-1 (100K)
REM R1 =  0.0278 for   5810 Fo > 4sig(Fo)  and  0.0309 for all   6318 data
REM    290 parameters refined using      0 restraints
END
REM Highest difference peak  0.524,  deepest hole -0.531,  1-sigma level  0.064
Q1    1   0.1668  0.0020  0.4576  11.00000  0.05    0.52
Q2    1   0.3545  0.3214  0.7946  11.00000  0.05    0.50
Q3    1   0.0360  0.6721  0.7700  11.00000  0.05    0.49
Q4    1   0.1530  0.7998  0.9360  11.00000  0.05    0.48
Q5    1   0.2575  0.2760  0.7156  11.00000  0.05    0.47
Q6    1   0.3613  0.6259  0.6382  11.00000  0.05    0.46
Q7    1   0.1391  1.0229  0.8372  11.00000  0.05    0.46
Q8    1   0.2775 -0.0851  0.5224  11.00000  0.05    0.46
Q9    1   0.0562  0.7906  0.7799  11.00000  0.05    0.45
Q10   1   0.4997  0.7044  0.5242  11.00000  0.05    0.44
Q11   1   0.2864  0.0255  0.5402  11.00000  0.05    0.44
Q12   1   0.0987  0.6702  0.8670  11.00000  0.05    0.44
Q13   1   0.0911  0.9048  0.7986  11.00000  0.05    0.43
Q14   1   0.2024  0.9092  0.9631  11.00000  0.05    0.42
Q15   1   0.3847  0.1196  0.6597  11.00000  0.05    0.42
Q16   1  -0.0251  0.4785  0.7990  11.00000  0.05    0.40
Q17   1   0.2784  0.1733  0.6449  11.00000  0.05    0.40
Q18   1   0.1200  0.8598  0.8749  11.00000  0.05    0.39
Q19   1   0.2069  0.4981  0.7783  11.00000  0.05    0.39
Q20   1   0.2484  1.0241  0.9949  11.00000  0.05    0.39
;
