# Supplementary material for: 4′-(3-Bromo­phen­yl)-1′-methyl­dispiro­[indan-2,2′-pyrrolidine-3′,2′′-indan]-1,3,1′′-trione
Source: Acta Crystallogr Sect E Struct Rep Online. 2012 Sep 8;68(Pt 10):o2907–8. doi: 10.1107/S1600536812037993 (PMC3470256; doi:10.1107/S1600536812037993)
Supplement: Supplementary file 2 [file e-68-o2907-Isup2.hkl]

# 
# h,k,l, Fc-squared, Fo-squared, sigma(Fo-squared) and status flag 
# 
data_I
_shelx_title ' asa153bra_0m in P-1 (100K)' 
_shelx_refln_list_code          4 
_shelx_F_calc_maximum      174.09 
_exptl_crystal_F_000       496.00 
_reflns_d_resolution_high  0.7082 
 
loop_ 
 _symmetry_equiv_pos_as_xyz 
 'x, y, z' 
 '-x, -y, -z' 
 
_cell_length_a     8.3998 
_cell_length_b    11.2082 
_cell_length_c    12.4816 
_cell_angle_alpha 112.004 
_cell_angle_beta   96.850 
_cell_angle_gamma  93.191 
 
_shelx_F_squared_multiplier     1.000 
 
loop_ 
 _refln_index_h 
 _refln_index_k 
 _refln_index_l 
 _refln_F_squared_calc 
 _refln_F_squared_meas 
 _refln_F_squared_sigma 
 _refln_observed_status 
   1   0   0      485.35      287.51      8.46 o 
   2   0   0     2374.01     2405.27     45.91 o 
   3   0   0     4179.50     4298.64     66.46 o 
   4   0   0     2717.38     2733.09     36.23 o 
   5   0   0      701.20      657.46      8.47 o 
   6   0   0      665.65      673.60     10.27 o 
   7   0   0      324.96      324.38      5.97 o 
   8   0   0      228.21      228.19      5.20 o 
   9   0   0      635.05      621.43     10.41 o 
  10   0   0        0.93        2.31      3.26 o 
  11   0   0       13.27       13.80      4.02 o 
 -11   1   0      169.06      176.09      8.75 o 
 -10   1   0      165.88      161.54      5.08 o 
  -9   1   0      118.75      117.18      4.14 o 
  -8   1   0      536.70      483.90      8.31 o 
  -7   1   0      141.81      145.95      3.98 o 
  -6   1   0      392.39      397.85     10.64 o 
  -5   1   0      458.97      506.66      7.86 o 
  -4   1   0     1272.05     1144.39     16.06 o 
  -3   1   0     3501.59     3597.00     98.79 o 
  -2   1   0     7717.38     8009.26    125.19 o 
  -1   1   0      318.42      303.05      6.83 o 
   0   1   0      136.01      139.03      4.02 o 
   1   1   0      139.49      142.29      2.21 o 
   2   1   0     2322.60     2336.72     44.96 o 
   3   1   0       89.96       70.99      2.13 o 
   4   1   0      727.40      725.55     10.09 o 
   5   1   0       59.21       82.37      2.13 o 
   6   1   0      697.15      642.45     11.17 o 
   7   1   0      775.74      776.77     16.63 o 
   8   1   0      661.25      653.73     10.49 o 
   9   1   0      672.65      656.39     13.11 o 
  10   1   0        1.28        5.37      3.38 o 
  11   1   0       42.17       47.00      4.66 o 
 -11   2   0       49.07       48.95      3.71 o 
 -10   2   0      131.87      132.98      4.84 o 
  -9   2   0       80.18       84.82      3.75 o 
  -8   2   0       43.36       45.09      2.72 o 
  -7   2   0      669.95      675.05     10.60 o 
  -6   2   0     1068.57     1050.46     15.32 o 
  -5   2   0      619.41      653.29      9.78 o 
  -4   2   0     2455.06     2464.72     49.87 o 
  -3   2   0      339.83      371.57      5.64 o 
  -2   2   0    30305.64    28435.09    572.94 o 
  -1   2   0     3642.18     3702.95     40.32 o 
   0   2   0     1620.17     1515.38     18.38 o 
   1   2   0     2236.67     2217.84     24.49 o 
   2   2   0     3097.27     3163.21     62.75 o 
   3   2   0      946.68      943.14     15.06 o 
   4   2   0     1471.13     1438.18     24.33 o 
   5   2   0     1963.92     1991.65     31.66 o 
   6   2   0       69.12       66.04      2.21 o 
   7   2   0     2162.61     2104.47     33.77 o 
   8   2   0       80.91      100.19      5.38 o 
   9   2   0       42.53       45.14      5.98 o 
  10   2   0       85.77      106.11      5.32 o 
  11   2   0       67.31       66.71      5.13 o 
 -11   3   0        7.94        7.10      4.24 o 
 -10   3   0      206.96      212.85      6.66 o 
  -9   3   0      546.77      512.53      9.01 o 
  -8   3   0      806.68      794.13     12.45 o 
  -7   3   0      191.67      180.92      4.35 o 
  -6   3   0     2162.09     2061.36     54.68 o 
  -5   3   0      102.81      107.85      2.23 o 
  -4   3   0      436.88      399.54      5.80 o 
  -3   3   0      128.17      151.71      2.80 o 
  -2   3   0      196.72      244.84      3.32 o 
  -1   3   0     2744.73     2865.06     31.22 o 
   0   3   0     7701.95     7250.52     87.88 o 
   1   3   0      311.52      286.96      3.54 o 
   2   3   0      377.63      357.46      5.58 o 
   3   3   0      574.43      530.47      8.91 o 
   4   3   0      369.15      376.67      4.41 o 
   5   3   0     1253.90     1197.14     16.47 o 
   6   3   0      485.40      498.28     10.82 o 
   7   3   0      185.38      167.40      6.34 o 
   8   3   0      131.75      126.66      6.18 o 
   9   3   0      129.41      119.23      6.55 o 
  10   3   0        8.02        7.60      3.83 o 
  11   3   0       98.58       83.18      5.55 o 
 -11   4   0      129.65      129.36      6.97 o 
 -10   4   0      461.95      454.34     14.27 o 
  -9   4   0       15.03       12.86      3.05 o 
  -8   4   0      716.39      719.18     16.36 o 
  -7   4   0       84.61      113.00      5.26 o 
  -6   4   0     1374.31     1385.28     27.14 o 
  -5   4   0        7.30        4.41      0.96 o 
  -4   4   0     5060.69     5235.92     52.94 o 
  -3   4   0      669.15      857.87      9.33 o 
  -2   4   0     3184.35     3197.85     34.90 o 
  -1   4   0      266.71      224.13      2.69 o 
   0   4   0      798.44      737.34      8.62 o 
   1   4   0     4047.28     3867.32     42.84 o 
   2   4   0        3.74        9.71      1.68 o 
   3   4   0     2019.09     2050.58     25.37 o 
   4   4   0       49.63       27.94      1.06 o 
   5   4   0     1237.92     1214.04     17.36 o 
   6   4   0      190.70      218.49      5.19 o 
   7   4   0      908.77      936.48     20.95 o 
   8   4   0        7.87        8.25      3.64 o 
   9   4   0      551.85      459.40     56.16 o 
  10   4   0      185.11      194.27      7.21 o 
 -11   5   0      274.09      270.34      9.92 o 
 -10   5   0       73.07       54.60      9.80 o 
  -9   5   0       11.68       13.45      3.67 o 
  -8   5   0      649.87      664.90     14.80 o 
  -7   5   0       31.78       26.72      2.76 o 
  -6   5   0      151.31      151.07      7.23 o 
  -5   5   0        5.34        4.46      1.22 o 
  -4   5   0      217.95      207.80      2.79 o 
  -3   5   0     4543.33     4848.61     65.73 o 
  -2   5   0     1988.65     1877.64     25.51 o 
  -1   5   0     1148.30     1085.47     16.84 o 
   0   5   0      108.57      133.90      5.11 o 
   1   5   0      686.44      635.47      6.88 o 
   2   5   0      479.69      537.74      6.57 o 
   3   5   0     2020.92     2024.68     22.87 o 
   4   5   0      635.22      625.67      7.74 o 
   5   5   0      481.34      480.26      7.61 o 
   6   5   0       66.47       66.63      3.19 o 
   7   5   0     1421.06     1334.84     37.71 o 
   8   5   0        3.15        1.57      3.73 o 
   9   5   0      119.49      111.64      6.65 o 
  10   5   0      703.00      679.22     37.06 o 
 -11   6   0        1.88        0.32      2.13 o 
 -10   6   0       28.09       15.73     10.35 o 
  -9   6   0        0.09       -0.91      3.64 o 
  -8   6   0      402.12      400.84     10.80 o 
  -7   6   0        2.84        9.98      4.19 o 
  -6   6   0     2273.21     2293.53     36.69 o 
  -5   6   0     1170.21     1118.69     13.96 o 
  -4   6   0       13.96       22.69      1.37 o 
  -3   6   0       86.89       60.09      3.12 o 
  -2   6   0       44.03       66.53      1.57 o 
  -1   6   0     2210.99     2178.19     24.08 o 
   0   6   0      166.84      170.79      2.67 o 
   1   6   0     2177.35     2173.32     22.36 o 
   2   6   0        2.18        5.52      1.61 o 
   3   6   0      704.14      605.84      7.53 o 
   4   6   0      194.55      199.78      3.40 o 
   5   6   0     1450.87     1420.40     18.12 o 
   6   6   0        5.28        3.23      2.43 o 
   7   6   0       55.02       53.88      4.75 o 
   8   6   0      529.03      532.75     14.22 o 
   9   6   0       76.63       79.43      6.22 o 
  10   6   0       59.17       61.76      6.34 o 
 -10   7   0      134.17      144.75      7.52 o 
  -9   7   0        0.23       -4.03      4.03 o 
  -8   7   0      681.09      683.49     15.91 o 
  -7   7   0      310.83      342.22     22.85 o 
  -6   7   0       64.06       50.62      4.82 o 
  -5   7   0     1204.13     1306.33     18.11 o 
  -4   7   0     1748.93     1778.74     19.97 o 
  -3   7   0      856.87      811.53     10.42 o 
  -2   7   0       35.84       31.88      1.22 o 
  -1   7   0      442.81      422.50      5.39 o 
   0   7   0      106.71      104.58      2.22 o 
   1   7   0     4298.40     4088.57     41.65 o 
   2   7   0        0.98        3.56      1.25 o 
   3   7   0      689.33      670.18      9.22 o 
   4   7   0     1815.10     1787.90     22.54 o 
   5   7   0      453.16      427.80      6.51 o 
   6   7   0      238.07      265.36      8.58 o 
   7   7   0        1.84        5.08      3.79 o 
   8   7   0      489.28      485.98     34.04 o 
   9   7   0      299.29      295.90     23.34 o 
 -10   8   0      403.02      403.31     11.97 o 
  -9   8   0       23.60       28.76      4.88 o 
  -8   8   0      182.69      162.76      7.10 o 
  -7   8   0      120.75      109.08      8.06 o 
  -6   8   0       78.54       78.44      4.73 o 
  -5   8   0      458.81      397.06      7.57 o 
  -4   8   0      101.84      104.77      2.87 o 
  -3   8   0     1630.39     1595.89     18.15 o 
  -2   8   0      261.07      253.22      4.34 o 
  -1   8   0     4619.09     4537.78     49.71 o 
   0   8   0      236.25      239.75      3.36 o 
   1   8   0     2634.35     2428.68     27.49 o 
   2   8   0     1690.03     1653.01     19.09 o 
   3   8   0      776.10      772.78     10.59 o 
   4   8   0       88.14       92.71      2.88 o 
   5   8   0       25.23       20.85      2.03 o 
   6   8   0      208.15      201.87      7.00 o 
   7   8   0      100.89       95.33      4.71 o 
   8   8   0       43.29       40.52      5.74 o 
   9   8   0       11.86       18.83      6.35 o 
 -10   9   0        5.04        9.23      4.86 o 
  -9   9   0        1.03       -2.37      4.21 o 
  -8   9   0        3.11        0.21      3.97 o 
  -7   9   0      606.92      560.96     18.56 o 
  -6   9   0      875.70      845.98     18.60 o 
  -5   9   0      342.83      331.69      6.00 o 
  -4   9   0      376.59      339.90      6.15 o 
  -3   9   0      475.81      483.12      7.49 o 
  -2   9   0      145.72      130.20      3.24 o 
  -1   9   0     4056.42     3874.68     46.67 o 
   0   9   0        2.49        5.39      1.56 o 
   1   9   0      275.72      271.92      4.27 o 
   2   9   0      775.85      759.85      9.52 o 
   3   9   0      430.15      415.23      6.59 o 
   4   9   0      100.21      110.46      3.69 o 
   5   9   0      233.03      230.65      4.68 o 
   6   9   0      544.41      555.97     13.07 o 
   7   9   0      176.94      175.87      6.23 o 
   8   9   0      533.53      567.21     15.64 o 
  -9  10   0       77.47       89.51      6.38 o 
  -8  10   0      162.34      154.70      7.82 o 
  -7  10   0      185.31      200.06      8.10 o 
  -6  10   0      141.33      137.48      4.51 o 
  -5  10   0     1012.01     1017.72     15.49 o 
  -4  10   0       81.40       81.92      3.22 o 
  -3  10   0     1190.40     1180.15     15.23 o 
  -2  10   0       83.40       79.85      2.75 o 
  -1  10   0      469.03      450.49      6.82 o 
   0  10   0      446.34      441.30      7.69 o 
   1  10   0      602.26      594.25      9.64 o 
   2  10   0      195.10      194.43      3.80 o 
   3  10   0       11.96       11.84      1.76 o 
   4  10   0      500.32      488.67      7.60 o 
   5  10   0        6.16        8.96      2.47 o 
   6  10   0      229.86      218.99      6.75 o 
   7  10   0       49.95       52.86      4.51 o 
  -8  11   0       80.05       69.28     10.42 o 
  -7  11   0       91.89       94.24      6.63 o 
  -6  11   0       14.95       15.99      2.50 o 
  -5  11   0       71.47       78.02      3.37 o 
  -4  11   0        0.30        3.42      2.35 o 
  -3  11   0      765.83      736.80     10.57 o 
  -2  11   0       37.64       37.78      2.44 o 
  -1  11   0      437.05      441.50      7.81 o 
   0  11   0      671.83      664.60     10.77 o 
   1  11   0      364.72      362.66      6.94 o 
   2  11   0      665.66      676.97     11.04 o 
   3  11   0      156.11      148.33      4.53 o 
   4  11   0      613.20      615.48     11.87 o 
   5  11   0       49.24       51.10      3.17 o 
   6  11   0      210.57      215.53      6.96 o 
  -7  12   0     1201.06     1201.81     38.99 o 
  -6  12   0       48.90       52.57      5.40 o 
  -5  12   0      351.91      344.03      8.03 o 
  -4  12   0       63.12       67.70      3.36 o 
  -3  12   0      291.09      305.05      5.68 o 
  -2  12   0      114.94      123.53      4.33 o 
  -1  12   0      838.35      842.06     13.27 o 
   0  12   0      184.03      187.76      5.20 o 
   1  12   0        6.93        4.42      2.65 o 
   2  12   0      483.05      477.22      8.72 o 
   3  12   0        0.15        4.60      2.79 o 
   4  12   0       24.45       20.75      3.45 o 
   5  12   0       11.56       11.20      3.22 o 
  -6  13   0        3.54        1.49      4.65 o 
  -5  13   0      100.75       95.45      4.84 o 
  -4  13   0       72.56       73.65      4.37 o 
  -3  13   0      285.12      301.34      7.65 o 
  -2  13   0      209.16      202.16      6.10 o 
  -1  13   0       13.01       16.10      2.95 o 
   0  13   0      489.51      491.96      9.17 o 
   1  13   0       59.97       59.68      3.59 o 
   2  13   0      102.15      114.66      4.51 o 
   3  13   0      150.67      164.21      5.26 o 
   4  13   0      342.79      373.84     10.30 o 
  -4  14   0      197.92      207.35      6.45 o 
  -3  14   0       12.97       13.45      2.99 o 
  -2  14   0       46.14       58.66      3.71 o 
  -1  14   0       36.85       41.98      3.65 o 
   0  14   0      163.87      166.80      5.46 o 
   1  14   0       55.98       57.76      3.86 o 
   2  14   0       85.88       88.51      6.01 o 
  -3 -14   1       22.87       25.43      3.83 o 
  -2 -14   1      402.36      417.38      8.32 o 
  -1 -14   1       11.14        9.47      3.23 o 
   0 -14   1      494.16      490.40      9.85 o 
   1 -14   1       80.63       86.09      4.80 o 
   2 -14   1       44.09       42.13      3.57 o 
   3 -14   1       31.90       36.31      3.48 o 
   4 -14   1       17.05       22.67      3.21 o 
   5 -14   1       55.63       51.22      5.12 o 
  -4 -13   1      320.74      347.40      8.20 o 
  -3 -13   1        7.52        5.27      3.22 o 
  -2 -13   1      496.82      525.94     11.03 o 
  -1 -13   1      194.15      192.05      5.89 o 
   0 -13   1      423.37      422.26     14.07 o 
   1 -13   1       38.96       45.75      3.33 o 
   2 -13   1      148.58      143.59      4.71 o 
   3 -13   1      557.60      580.40     16.03 o 
   4 -13   1       33.18       31.94      2.81 o 
   5 -13   1       10.85       12.71      3.47 o 
   6 -13   1       11.68        8.32      3.64 o 
  -6 -12   1      129.98      131.90      6.51 o 
  -5 -12   1      177.71      196.96      9.84 o 
  -4 -12   1      639.26      624.93     11.95 o 
  -3 -12   1        2.35       -1.63      2.93 o 
  -2 -12   1      532.52      537.93      9.36 o 
  -1 -12   1      119.07      121.59      4.25 o 
   0 -12   1      228.48      217.55      5.25 o 
   1 -12   1       72.96       72.63      3.39 o 
   2 -12   1      136.36      139.31      4.36 o 
   3 -12   1      343.16      334.84      5.92 o 
   4 -12   1      140.43      149.89      5.18 o 
   5 -12   1      574.78      576.80     11.41 o 
   6 -12   1        0.12        1.81      3.02 o 
   7 -12   1      121.55      133.36      7.34 o 
   8 -12   1      180.71      166.05     12.28 o 
  -7 -11   1       97.08      110.76     12.20 o 
  -6 -11   1      505.19      505.43     11.01 o 
  -5 -11   1        0.20       -2.00      2.00 o 
  -4 -11   1      299.02      317.84      5.81 o 
  -3 -11   1      141.76      145.76      3.83 o 
  -2 -11   1      592.29      557.98      9.38 o 
  -1 -11   1      233.12      233.98      5.26 o 
   0 -11   1      439.33      431.34      7.73 o 
   1 -11   1      555.34      534.89      8.97 o 
   2 -11   1      286.48      302.83      5.36 o 
   3 -11   1       22.89       34.56      2.52 o 
   4 -11   1        0.20        0.33      1.96 o 
   5 -11   1      246.56      244.39      6.53 o 
   6 -11   1      135.73      121.88      4.81 o 
   7 -11   1      261.33      279.73      9.52 o 
   8 -11   1      103.09      111.04      6.65 o 
  -8 -10   1      122.08      128.91      7.89 o 
  -7 -10   1       41.91       55.01      4.48 o 
  -6 -10   1      129.02      122.36      6.49 o 
  -5 -10   1        0.59        2.05      1.86 o 
  -4 -10   1      170.14      177.82      5.40 o 
  -3 -10   1        4.45        4.72      1.94 o 
  -2 -10   1      117.64      106.88      2.89 o 
  -1 -10   1      261.23      257.02      4.27 o 
   0 -10   1      121.05      109.12      3.54 o 
   1 -10   1      189.77      205.51      7.29 o 
   2 -10   1      366.37      344.98      5.63 o 
   3 -10   1     1145.14     1141.87     14.79 o 
   4 -10   1      146.47      117.49      5.61 o 
   5 -10   1      362.68      347.55      6.39 o 
   6 -10   1       31.59       28.55      3.54 o 
   7 -10   1        5.29        1.83      4.05 o 
   8 -10   1        3.12        7.02      4.28 o 
   9 -10   1      108.16      111.08      8.15 o 
  -8  -9   1       71.17       74.91      6.37 o 
  -7  -9   1        0.51        2.83      3.37 o 
  -6  -9   1      243.82      257.32      6.01 o 
  -5  -9   1       61.54       60.26      3.51 o 
  -4  -9   1      786.95      751.87     10.44 o 
  -3  -9   1      236.28      213.61      3.86 o 
  -2  -9   1       24.00       23.08      1.66 o 
  -1  -9   1      408.28      425.46      5.83 o 
   0  -9   1      648.87      635.57      7.89 o 
   1  -9   1      496.09      465.87      6.12 o 
   2  -9   1       17.82       18.48      2.21 o 
   3  -9   1      906.87      869.29     10.49 o 
   4  -9   1      195.65      187.28      3.80 o 
   5  -9   1      986.78      950.86     20.69 o 
   6  -9   1       79.49       82.63      3.69 o 
   7  -9   1      301.93      280.60      8.91 o 
   8  -9   1      210.19      201.71      8.15 o 
   9  -9   1        5.36        5.27      4.33 o 
  -9  -8   1       21.77       32.82      5.96 o 
  -8  -8   1      407.55      398.14     12.04 o 
  -7  -8   1        0.99       -0.81      2.99 o 
  -6  -8   1      635.89      624.08     15.61 o 
  -5  -8   1      567.34      534.77      9.54 o 
  -4  -8   1       10.61        6.49      1.63 o 
  -3  -8   1      627.49      620.63      7.90 o 
  -2  -8   1       42.97       41.36      1.72 o 
  -1  -8   1      463.72      473.89      6.81 o 
   0  -8   1       94.86       74.09      2.06 o 
   1  -8   1     1172.38     1154.05     13.29 o 
   2  -8   1        4.35        9.41      2.11 o 
   3  -8   1      654.29      619.42      7.63 o 
   4  -8   1       14.51       10.81      1.32 o 
   5  -8   1        9.21        7.79      1.73 o 
   6  -8   1      543.10      539.82     10.01 o 
   7  -8   1       29.30       25.76      3.78 o 
   8  -8   1      249.03      250.52     12.10 o 
   9  -8   1        1.35        0.50      2.57 o 
  10  -8   1       71.46       76.78      6.02 o 
  -9  -7   1        4.68        3.27      4.82 o 
  -8  -7   1      226.90      232.45      9.09 o 
  -7  -7   1        2.64        4.02      2.80 o 
  -6  -7   1       79.75       77.37      3.99 o 
  -5  -7   1      259.57      252.07      9.31 o 
  -4  -7   1       10.84        8.97      1.48 o 
  -3  -7   1       94.74       96.44      2.37 o 
  -2  -7   1        4.56       10.93      2.43 o 
  -1  -7   1       18.82       19.46      1.13 o 
   0  -7   1      114.91      102.71      2.15 o 
   1  -7   1     2729.73     2794.62     34.19 o 
   2  -7   1      322.80      331.52      4.15 o 
   3  -7   1     1518.81     1526.80     17.26 o 
   4  -7   1     1087.32     1090.22     12.59 o 
   5  -7   1      671.73      682.87     10.98 o 
   6  -7   1      163.62      131.54      3.80 o 
   7  -7   1       24.02       22.43      5.44 o 
   8  -7   1      168.77      147.87      7.69 o 
   9  -7   1       77.63       87.41      5.82 o 
  10  -7   1      287.84      291.41      9.89 o 
 -10  -6   1       95.84       85.21      6.96 o 
  -9  -6   1        3.59        9.47      4.88 o 
  -8  -6   1       25.63       35.38      5.59 o 
  -7  -6   1      549.61      543.53     10.59 o 
  -6  -6   1       52.62       42.07      3.44 o 
  -5  -6   1     1080.32     1036.87     15.28 o 
  -4  -6   1      134.56      135.52      2.87 o 
  -3  -6   1      845.34      866.23     10.30 o 
  -2  -6   1        0.06        1.33      0.68 o 
  -1  -6   1     6686.83     6776.39     73.83 o 
   0  -6   1      233.91      207.59      2.99 o 
   1  -6   1      329.15      319.22      8.72 o 
   2  -6   1      268.41      239.30      3.33 o 
   3  -6   1       86.54      121.83      2.27 o 
   4  -6   1     3095.58     3231.63     38.55 o 
   5  -6   1       54.47       63.79      3.23 o 
   6  -6   1        9.13        9.22      1.33 o 
   7  -6   1       91.71       81.75      6.03 o 
   8  -6   1      407.29      412.67     10.74 o 
   9  -6   1        0.67        0.15      3.71 o 
  10  -6   1       22.39       25.46      4.93 o 
  11  -6   1       17.21       19.51      5.18 o 
 -10  -5   1        3.50        7.04      5.12 o 
  -9  -5   1        4.36        2.83      2.12 o 
  -8  -5   1       14.92       16.31      4.30 o 
  -7  -5   1      318.78      323.33     18.55 o 
  -6  -5   1      787.06      738.64     11.34 o 
  -5  -5   1      723.40      747.67     11.32 o 
  -4  -5   1       86.13       76.88      1.90 o 
  -3  -5   1     2019.17     1999.58     33.21 o 
  -2  -5   1       10.92        6.35      0.93 o 
  -1  -5   1     2087.32     2109.16     29.42 o 
   0  -5   1     1153.63     1114.20     13.85 o 
   1  -5   1     1287.04     1232.63     14.19 o 
   2  -5   1     5537.28     5556.24     65.60 o 
   3  -5   1      181.69      171.65      4.48 o 
   4  -5   1      179.46      231.27      4.31 o 
   5  -5   1       23.00       25.60      1.15 o 
   6  -5   1     1617.11     1533.81     25.01 o 
   7  -5   1        5.69        4.66      2.35 o 
   8  -5   1      784.05      764.52     13.90 o 
   9  -5   1       46.36       45.11      3.55 o 
  10  -5   1        5.15        9.31      3.41 o 
  11  -5   1       58.56       58.63      5.71 o 
 -11  -4   1        8.76       10.06      4.24 o 
 -10  -4   1      133.74      129.77      5.98 o 
  -9  -4   1       48.83       48.16      5.05 o 
  -8  -4   1      290.26      314.27     13.80 o 
  -7  -4   1     1222.04     1141.35     35.48 o 
  -6  -4   1      422.02      467.10      7.67 o 
  -5  -4   1     1041.43     1006.13     14.85 o 
  -4  -4   1       88.28      107.98      3.64 o 
  -3  -4   1     8444.26     8906.16     91.44 o 
  -2  -4   1      749.58      762.31      9.22 o 
  -1  -4   1       14.48       16.94      1.21 o 
   0  -4   1     1303.13     1268.07     15.25 o 
   1  -4   1       11.46       20.12      5.37 o 
   2  -4   1     5928.88     5912.98     69.87 o 
   3  -4   1     1242.93     1280.61     15.60 o 
   4  -4   1     3060.62     3172.48     32.28 o 
   5  -4   1      362.51      387.99      4.98 o 
   6  -4   1     2221.15     2171.14     34.75 o 
   7  -4   1       12.43       10.58      2.30 o 
   8  -4   1        6.39        8.05      2.63 o 
   9  -4   1        8.82        9.81      3.45 o 
  10  -4   1      383.41      375.47      8.83 o 
  11  -4   1        4.78        7.16      3.61 o 
 -11  -3   1        5.85       11.37      4.08 o 
 -10  -3   1       71.65       64.23      4.74 o 
  -9  -3   1      377.69      394.91     11.46 o 
  -8  -3   1       15.45       12.37      3.46 o 
  -7  -3   1      132.18      139.93     10.90 o 
  -6  -3   1        8.11        7.34      1.69 o 
  -5  -3   1     2684.59     2663.40     62.38 o 
  -4  -3   1      633.63      666.96     12.04 o 
  -3  -3   1       41.53       27.59      1.29 o 
  -2  -3   1      367.17      399.77      4.42 o 
  -1  -3   1     6002.17     5990.00    194.76 o 
   0  -3   1     1270.02     1170.14     15.89 o 
   1  -3   1     4898.56     4629.22     74.42 o 
   2  -3   1       73.19      105.81      1.63 o 
   3  -3   1       20.43       29.01      1.18 o 
   4  -3   1     2672.22     2575.90     28.71 o 
   5  -3   1        6.80        9.55      1.30 o 
   6  -3   1       50.92       45.71      2.19 o 
   7  -3   1        7.16        8.39      2.00 o 
   8  -3   1        9.86       13.54      2.29 o 
   9  -3   1      113.01      112.57      4.26 o 
  10  -3   1      145.05      133.73      5.60 o 
  11  -3   1       24.33       28.75      4.01 o 
 -11  -2   1      215.42      200.04      7.61 o 
 -10  -2   1       54.77       42.42      4.24 o 
  -9  -2   1      279.87      238.06      6.66 o 
  -8  -2   1      296.09      306.25      9.03 o 
  -7  -2   1      822.67      810.72     14.05 o 
  -6  -2   1       20.05       33.89      4.56 o 
  -5  -2   1      598.52      571.05      7.48 o 
  -4  -2   1      102.87      148.90      2.48 o 
  -1  -2   1       10.94       10.11      0.57 o 
   0  -2   1     9052.47     8650.00    104.74 o 
   1  -2   1      286.26      295.86      3.47 o 
   2  -2   1     6618.38     6481.12     87.62 o 
   3  -2   1      540.39      508.87      6.93 o 
   4  -2   1     1223.31     1226.00     12.96 o 
   5  -2   1       70.90       73.07      2.16 o 
   6  -2   1      285.54      251.43      4.89 o 
   7  -2   1      342.51      302.01      5.90 o 
   8  -2   1      336.54      342.89      6.54 o 
   9  -2   1        7.22        7.83      2.49 o 
  10  -2   1       51.34       54.83      3.48 o 
  11  -2   1      309.28      291.70      7.00 o 
 -11  -1   1      278.01      261.34     10.79 o 
 -10  -1   1       23.52       24.59      3.69 o 
  -9  -1   1      132.31      146.80      5.63 o 
  -8  -1   1       76.52       70.37      3.60 o 
  -7  -1   1      537.03      504.34      8.95 o 
  -6  -1   1       12.40       17.13      1.26 o 
  -5  -1   1     1517.23     1484.54     26.47 o 
  -4  -1   1     4885.62     5176.36     67.96 o 
  -3  -1   1     3028.63     3100.32     40.73 o 
  -2  -1   1     3171.44     3368.15     76.50 o 
  -1  -1   1     1418.98     1581.53     29.70 o 
   0  -1   1       24.14       17.44      4.91 o 
   2  -1   1     2694.52     2690.55     32.81 o 
   3  -1   1       41.83       35.70      1.06 o 
   4  -1   1     1074.54     1108.55     11.73 o 
   5  -1   1      411.39      396.13      5.67 o 
   6  -1   1      191.86      183.72      4.01 o 
   7  -1   1      226.77      235.25      4.95 o 
   8  -1   1      214.89      219.15      6.60 o 
   9  -1   1      672.13      628.15     10.41 o 
  10  -1   1        0.48        4.75      2.76 o 
  11  -1   1       87.70       90.47      5.45 o 
 -11   0   1       16.24       22.26      4.10 o 
 -10   0   1       95.79       94.07      8.20 o 
  -9   0   1      140.75      143.36      4.49 o 
  -8   0   1       36.42       39.43      2.93 o 
  -7   0   1      664.00      677.15     12.01 o 
  -6   0   1      462.73      490.56     10.67 o 
  -5   0   1      285.69      262.10      5.98 o 
  -4   0   1      943.74      917.37     17.67 o 
  -3   0   1      319.44      374.14      4.81 o 
  -2   0   1     1044.49     1110.35     13.34 o 
  -1   0   1     1641.90     1846.79     36.70 o 
   0   0   1     1245.89     1299.25     35.95 o 
   1   0   1    14054.82    12707.50    202.01 o 
   2   0   1     2037.77     1987.00     30.82 o 
   3   0   1       32.00       56.80      4.15 o 
   4   0   1     3132.61     3225.96     32.71 o 
   5   0   1      524.71      465.76      5.72 o 
   6   0   1      269.25      255.60      5.24 o 
   7   0   1      557.20      515.26      8.44 o 
   8   0   1      240.08      241.23      5.30 o 
   9   0   1      707.21      674.47     11.03 o 
  10   0   1        0.22        0.21      3.43 o 
  11   0   1      285.06      278.36      7.86 o 
 -11   1   1      138.87      146.15      6.29 o 
 -10   1   1       94.31       94.61      5.88 o 
  -9   1   1      771.31      742.23     15.80 o 
  -8   1   1        2.63        1.68      1.29 o 
  -7   1   1      789.44      756.80     15.83 o 
  -6   1   1     2519.02     2454.23    122.54 o 
  -5   1   1      537.58      555.84      6.51 o 
  -4   1   1      913.24      912.97     10.57 o 
  -3   1   1     1424.73     1577.15     17.20 o 
  -2   1   1     4433.81     5138.67     61.71 o 
  -1   1   1     1123.41     1224.10     19.07 o 
   0   1   1     3779.75     3670.78     44.76 o 
   1   1   1     1046.60      966.29     13.39 o 
   2   1   1     1800.04     1788.75     21.33 o 
   3   1   1     4436.86     4581.26     55.58 o 
   4   1   1       44.19       83.91      5.81 o 
   5   1   1     1184.64     1162.17     14.37 o 
   6   1   1        7.61        3.05      1.77 o 
   7   1   1      770.63      754.41     11.63 o 
   8   1   1       87.09       74.11      3.11 o 
   9   1   1       78.35       72.00      4.20 o 
  10   1   1        1.97        2.59      3.52 o 
  11   1   1        2.39       -0.53      3.72 o 
 -11   2   1       21.70       19.73      3.31 o 
 -10   2   1        9.15        6.63      2.45 o 
  -9   2   1       13.31       11.64      2.68 o 
  -8   2   1      370.22      317.09     10.85 o 
  -7   2   1      453.13      460.55      8.90 o 
  -6   2   1      371.20      359.62      6.18 o 
  -5   2   1       83.11      117.98      2.35 o 
  -4   2   1       94.98       53.58      1.85 o 
  -3   2   1        5.32       14.31      0.87 o 
  -2   2   1     5875.19     6016.60     71.50 o 
  -1   2   1     1414.38     1453.35     39.99 o 
   0   2   1       20.78       22.33      1.51 o 
   1   2   1     1232.72     1201.95     16.05 o 
   2   2   1      975.69      917.15     10.42 o 
   3   2   1     1346.14     1297.27     17.23 o 
   4   2   1       42.01       46.62      2.42 o 
   5   2   1      552.00      562.93      6.19 o 
   6   2   1      371.22      382.19      8.82 o 
   7   2   1      300.74      306.33      8.82 o 
   8   2   1      216.53      218.66      6.26 o 
   9   2   1      611.06      608.88     12.85 o 
  10   2   1      169.95      162.19      7.47 o 
  11   2   1      154.93      146.25      7.03 o 
 -11   3   1      317.71      326.14     12.46 o 
 -10   3   1       47.77       39.84      5.40 o 
  -9   3   1       20.67       25.75      3.09 o 
  -8   3   1      507.79      516.01      8.79 o 
  -7   3   1     1469.46     1475.24     21.20 o 
  -6   3   1     1606.43     1571.53     25.89 o 
  -5   3   1       57.13       47.94      1.80 o 
  -4   3   1     1805.56     1882.15     25.27 o 
  -3   3   1     1358.16     1498.10     20.09 o 
  -2   3   1     8102.10     8296.60     83.92 o 
  -1   3   1     3704.96     3736.45     42.04 o 
   0   3   1      561.32      563.66      5.94 o 
   1   3   1     6450.29     6256.87     63.43 o 
   2   3   1       10.22       18.14      1.09 o 
   3   3   1     3284.23     3348.01     46.42 o 
   4   3   1      111.93      145.30      2.69 o 
   5   3   1      408.63      383.18      4.50 o 
   6   3   1      150.16      128.37      3.88 o 
   7   3   1      964.42      920.19     20.44 o 
   8   3   1      334.54      341.28     14.37 o 
   9   3   1        3.53        0.59      3.37 o 
  10   3   1      226.64      240.82      7.70 o 
  11   3   1       45.93       41.06      6.06 o 
 -11   4   1       88.89       70.27      5.91 o 
 -10   4   1        7.35        5.93      4.02 o 
  -9   4   1       71.93       69.49      3.87 o 
  -8   4   1      596.53      583.98     11.09 o 
  -7   4   1      141.46      150.32      5.98 o 
  -6   4   1      643.34      654.05     12.40 o 
  -5   4   1       72.82       68.00      2.20 o 
  -4   4   1     2799.70     2841.76     34.00 o 
  -3   4   1      282.13      411.87      5.95 o 
  -2   4   1      997.96     1146.61     16.40 o 
  -1   4   1      624.64      616.11      7.07 o 
   0   4   1     2002.17     1894.65     21.18 o 
   1   4   1     2645.38     2748.32     27.95 o 
   2   4   1      127.59       96.51      1.63 o 
   3   4   1      853.79      831.43     10.51 o 
   4   4   1        4.33       10.15      2.80 o 
   5   4   1     3383.66     3380.83     46.12 o 
   6   4   1       22.39       19.25      2.23 o 
   7   4   1      508.02      503.11     17.28 o 
   8   4   1       25.37       18.58      4.46 o 
   9   4   1      139.27      153.86      7.69 o 
  10   4   1       39.00       36.40      5.20 o 
 -11   5   1      305.88      293.36     11.86 o 
 -10   5   1       80.92       84.25     14.06 o 
  -9   5   1      250.61      255.43      8.57 o 
  -8   5   1      222.19      234.46     12.08 o 
  -7   5   1        0.65        0.31      2.16 o 
  -6   5   1      392.48      407.54      7.92 o 
  -5   5   1      245.22      263.41      4.59 o 
  -4   5   1     1888.52     1966.05     20.19 o 
  -3   5   1     1465.75     1527.19     15.80 o 
  -2   5   1     1766.28     1781.24     21.52 o 
  -1   5   1     2371.08     2450.96     26.96 o 
   0   5   1      637.97      598.08      6.50 o 
   1   5   1     3284.46     3267.40     36.35 o 
   2   5   1      514.52      506.50      5.70 o 
   3   5   1     2476.54     2364.88     24.34 o 
   4   5   1      179.28      198.19      3.63 o 
   5   5   1       54.17       53.99      2.24 o 
   6   5   1      102.02      110.20      4.24 o 
   7   5   1      119.44      126.84      7.87 o 
   8   5   1       41.75       47.25      5.09 o 
   9   5   1      101.40       90.78      6.33 o 
  10   5   1       11.71       14.13      5.35 o 
 -11   6   1        5.36        6.23      4.90 o 
 -10   6   1      219.82      215.14      8.75 o 
  -9   6   1       98.77       97.92      5.83 o 
  -8   6   1      260.96      247.62      8.23 o 
  -7   6   1        1.15       -0.44      5.17 o 
  -6   6   1      664.50      665.51     14.78 o 
  -5   6   1       46.32       50.85      4.00 o 
  -4   6   1       20.38       29.81      1.22 o 
  -3   6   1      835.64      815.66      9.48 o 
  -2   6   1     2202.27     2154.04     22.15 o 
  -1   6   1     1385.84     1359.23     15.32 o 
   0   6   1       28.67       34.79      1.15 o 
   1   6   1     1700.96     1620.51     16.85 o 
   2   6   1      276.69      275.93      3.97 o 
   3   6   1      942.88      917.34     10.98 o 
   4   6   1       81.23       74.62      2.61 o 
   5   6   1      338.89      354.60      6.27 o 
   6   6   1      105.08      109.40      3.29 o 
   7   6   1       69.15       74.89      5.41 o 
   8   6   1        9.58       13.40      4.44 o 
   9   6   1        2.50        1.46      4.95 o 
 -10   7   1       50.68       58.04      5.69 o 
  -9   7   1       20.88       27.00      4.70 o 
  -8   7   1      116.73      119.54      6.30 o 
  -7   7   1        2.53        1.30      3.27 o 
  -6   7   1      892.80      912.00     19.40 o 
  -5   7   1     1323.75     1247.61     22.34 o 
  -4   7   1     2055.52     2123.22     28.71 o 
  -3   7   1     1415.64     1349.44     15.39 o 
  -2   7   1      105.21      102.63      2.59 o 
  -1   7   1     1822.12     1764.18     18.35 o 
   0   7   1       28.91       31.70      1.24 o 
   1   7   1     1212.81     1194.37     12.69 o 
   2   7   1       26.74       30.47      1.57 o 
   3   7   1       37.24       40.67      1.78 o 
   4   7   1      474.99      475.89      7.04 o 
   5   7   1      161.14      157.48      4.22 o 
   6   7   1      151.64      164.87      4.17 o 
   7   7   1      239.41      235.21      8.77 o 
   8   7   1      445.72      459.22     23.61 o 
   9   7   1        4.32        5.53      5.31 o 
 -10   8   1      121.56      120.00      7.65 o 
  -9   8   1       55.90       50.25      5.25 o 
  -8   8   1      188.46      172.53      7.34 o 
  -7   8   1       52.22       57.45      4.73 o 
  -6   8   1       16.37       17.52      3.49 o 
  -5   8   1      844.93      834.08     12.15 o 
  -4   8   1      402.48      339.31      7.63 o 
  -3   8   1      622.17      588.89      7.43 o 
  -2   8   1       54.87       61.04      2.18 o 
  -1   8   1      808.86      786.18     10.85 o 
   0   8   1      313.05      284.88      3.79 o 
   1   8   1      374.71      370.20      5.16 o 
   2   8   1      105.45       91.20      2.59 o 
   3   8   1     2482.21     2383.05     27.19 o 
   4   8   1      200.46      190.01      4.09 o 
   5   8   1      163.45      179.22      4.52 o 
   6   8   1      296.56      315.56      6.18 o 
   7   8   1      160.12      168.55      8.00 o 
   8   8   1      226.45      242.59      9.74 o 
  -9   9   1      119.41      137.96     15.18 o 
  -8   9   1      184.93      178.30      7.66 o 
  -7   9   1      550.62      533.36     13.27 o 
  -6   9   1      770.32      706.33     16.16 o 
  -5   9   1      201.97      202.73      4.56 o 
  -4   9   1      227.63      234.73      4.87 o 
  -3   9   1      254.48      256.44      4.77 o 
  -2   9   1       47.65       55.05      2.26 o 
  -1   9   1       13.38       15.78      1.79 o 
   0   9   1      215.18      191.97      4.39 o 
   1   9   1      129.58      113.14      3.70 o 
   2   9   1     1626.05     1566.36     19.26 o 
   3   9   1       25.67       31.61      2.02 o 
   4   9   1      209.66      227.02      5.16 o 
   5   9   1       43.73       47.07      2.93 o 
   6   9   1      344.15      339.41      6.66 o 
   7   9   1       30.53       31.25      5.39 o 
   8   9   1       22.34       25.98      5.56 o 
  -9  10   1        3.58        2.01      5.47 o 
  -8  10   1        5.77        5.68      4.64 o 
  -7  10   1      190.79      196.56      8.17 o 
  -6  10   1       11.41        2.66      3.91 o 
  -5  10   1      256.26      271.03      5.49 o 
  -4  10   1       95.42      101.96      3.62 o 
  -3  10   1       59.69       63.29      2.57 o 
  -2  10   1       88.84       81.34      2.86 o 
  -1  10   1      529.12      508.32      8.56 o 
   0  10   1      545.48      530.11      9.46 o 
   1  10   1      667.50      653.28     10.50 o 
   2  10   1       58.15       61.52      3.14 o 
   3  10   1       20.20       24.78      2.66 o 
   4  10   1      590.22      566.63      9.60 o 
   5  10   1       27.77       35.75      3.05 o 
   6  10   1      274.29      271.78      7.64 o 
   7  10   1       23.11       25.60      5.36 o 
  -8  11   1      111.26       95.77      6.61 o 
  -7  11   1      200.53      217.96      9.25 o 
  -6  11   1       50.72       40.11      5.04 o 
  -5  11   1      327.09      329.81      8.32 o 
  -4  11   1       17.64       24.60      2.64 o 
  -3  11   1      477.25      473.44      8.40 o 
  -2  11   1      498.62      492.10      8.49 o 
  -1  11   1       25.77       21.91      2.62 o 
   0  11   1      674.87      664.91     10.85 o 
   1  11   1      104.45      103.31      4.07 o 
   2  11   1      548.84      556.82      9.70 o 
   3  11   1       21.04       22.78      2.89 o 
   4  11   1      313.52      299.17      7.44 o 
   5  11   1       16.73       14.13      3.30 o 
   6  11   1        5.88       11.21      5.61 o 
  -7  12   1      300.36      286.79     14.16 o 
  -6  12   1       23.66       29.64      5.61 o 
  -5  12   1       73.45       82.65      4.29 o 
  -4  12   1       53.12       55.17      3.23 o 
  -3  12   1      125.14      121.16      4.31 o 
  -2  12   1       16.43       18.51      2.80 o 
  -1  12   1      366.42      373.64      7.32 o 
   0  12   1       46.02       45.94      3.30 o 
   1  12   1        3.70        1.75      2.82 o 
   2  12   1      613.86      623.59     11.25 o 
   3  12   1        6.99        3.41      2.46 o 
   4  12   1      317.69      331.30      8.10 o 
   5  12   1       18.67       23.75      3.67 o 
  -6  13   1       44.49       50.50      5.78 o 
  -5  13   1      146.06      143.66      5.34 o 
  -4  13   1      275.84      289.22      7.33 o 
  -3  13   1        8.61        9.82      2.92 o 
  -2  13   1      419.45      424.78      8.14 o 
  -1  13   1      116.72      124.17      4.80 o 
   0  13   1      873.42      887.03     14.16 o 
   1  13   1       24.38       23.59      3.26 o 
   2  13   1      383.47      392.91     11.03 o 
   3  13   1       39.00       46.81      3.64 o 
  -3  14   1      402.86      421.63      8.23 o 
  -2  14   1      206.06      212.55      5.71 o 
  -1  14   1       11.19       12.39      3.89 o 
   0  14   1      378.63      404.59      8.29 o 
   1  14   1        6.18        7.97      7.02 o 
   0 -15   2      132.01      142.59      5.22 o 
   1 -15   2       19.64       24.32      3.49 o 
   2 -15   2      130.60      140.38      5.19 o 
   3 -15   2        1.54        3.93      3.14 o 
  -3 -14   2       19.56       17.95      3.82 o 
  -2 -14   2      161.58      158.89      5.57 o 
  -1 -14   2       10.70       10.26      3.13 o 
   0 -14   2      218.06      223.49      5.88 o 
   1 -14   2       14.31       17.83      3.09 o 
   2 -14   2      113.89      113.68      4.53 o 
   3 -14   2      150.36      158.04      5.03 o 
   4 -14   2        2.39        0.57      2.42 o 
   5 -14   2      241.95      222.34      6.99 o 
  -5 -13   2       62.94       63.81      5.86 o 
  -4 -13   2       51.27       48.39      3.56 o 
  -3 -13   2       31.29       31.81      3.44 o 
  -2 -13   2      200.57      199.81      5.20 o 
  -1 -13   2        0.75        1.25      3.46 o 
   0 -13   2      501.41      513.01      9.20 o 
   1 -13   2       66.71       68.96      3.60 o 
   2 -13   2      670.74      694.18     11.42 o 
   3 -13   2       44.21       54.06      3.97 o 
   4 -13   2      120.68      124.35      4.29 o 
   5 -13   2      435.34      465.75     10.07 o 
   6 -13   2      123.01      124.36      5.37 o 
   7 -13   2      361.95      375.91     11.78 o 
  -6 -12   2      203.61      195.59      6.21 o 
  -5 -12   2      184.69      190.90      5.65 o 
  -4 -12   2      219.52      218.58      4.78 o 
  -3 -12   2       69.44       72.64      4.05 o 
  -2 -12   2      657.75      649.44     10.73 o 
  -1 -12   2       56.65       57.19      3.22 o 
   0 -12   2       35.12       34.00      2.85 o 
   1 -12   2      202.40      205.57      5.13 o 
   2 -12   2       65.66       65.68      3.28 o 
   3 -12   2      715.95      710.34     10.11 o 
   4 -12   2       46.21       45.43      2.70 o 
   5 -12   2      171.11      170.65      5.91 o 
   6 -12   2        7.85        9.49      3.22 o 
   7 -12   2       59.19       70.01      5.83 o 
   8 -12   2        0.30        5.89      4.94 o 
  -7 -11   2        4.17        9.87      3.95 o 
  -6 -11   2       69.69       73.38      4.02 o 
  -5 -11   2        7.86        7.72      2.92 o 
  -4 -11   2      168.70      171.76      4.41 o 
  -3 -11   2        5.37        5.00      2.04 o 
  -2 -11   2      482.12      473.88      7.54 o 
  -1 -11   2       90.52      105.66      2.89 o 
   0 -11   2      172.02      165.23      4.42 o 
   1 -11   2      391.35      388.03      7.18 o 
   2 -11   2       66.71       65.70      2.73 o 
   3 -11   2      172.11      173.05      4.01 o 
   4 -11   2        8.99       14.61      1.99 o 
   5 -11   2      919.28      887.32     15.81 o 
   6 -11   2       24.35       26.58      3.31 o 
   7 -11   2      657.67      647.56     14.34 o 
   8 -11   2       46.92       44.34      7.65 o 
  -8 -10   2      302.41      329.32     11.59 o 
  -7 -10   2       28.96       41.49      3.63 o 
  -6 -10   2      168.50      163.54      7.09 o 
  -5 -10   2      238.00      248.17      5.85 o 
  -4 -10   2      910.94      917.46     12.44 o 
  -3 -10   2     1006.76      973.62     13.07 o 
  -2 -10   2        6.47        6.67      1.57 o 
  -1 -10   2     2031.75     1956.44     24.63 o 
   0 -10   2        2.97        4.16      1.68 o 
   1 -10   2     2840.96     2745.98     30.66 o 
   2 -10   2        6.83        6.27      1.76 o 
   3 -10   2      306.59      281.98      4.95 o 
   4 -10   2       83.55       80.91      3.45 o 
   5 -10   2      575.70      495.62     33.86 o 
   6 -10   2        2.18        0.16      2.05 o 
   7 -10   2        6.65        3.45      2.08 o 
   8 -10   2       15.40       16.68      4.44 o 
   9 -10   2        1.67       -0.57      4.68 o 
  -8  -9   2      190.44      204.92      9.19 o 
  -7  -9   2      107.90      105.86      4.40 o 
  -6  -9   2      361.50      355.65      9.40 o 
  -5  -9   2       66.09       66.94      3.92 o 
  -4  -9   2      693.19      686.03      9.56 o 
  -3  -9   2      380.94      364.13      5.77 o 
  -2  -9   2      968.38      914.50     13.59 o 
  -1  -9   2     2388.47     2277.46     28.38 o 
   0  -9   2       24.07       31.06      1.59 o 
   1  -9   2       81.20       84.51      2.41 o 
   2  -9   2       92.78       88.24      2.42 o 
   3  -9   2     2932.58     2824.41     29.20 o 
   4  -9   2        1.23        2.43      1.76 o 
   5  -9   2      887.81      899.15     18.01 o 
   6  -9   2      181.66      170.19      5.05 o 
   7  -9   2      137.47      129.41      4.28 o 
   8  -9   2      194.20      186.26      7.90 o 
   9  -9   2      279.19      283.44      9.85 o 
  10  -9   2       84.11       90.78      6.48 o 
  -9  -8   2        2.56       11.58      5.74 o 
  -8  -8   2      127.36      129.17      9.32 o 
  -7  -8   2       12.61       11.91      2.70 o 
  -6  -8   2      437.82      460.33      8.59 o 
  -5  -8   2      379.92      380.59      7.33 o 
  -4  -8   2     1008.57      931.41     12.31 o 
  -3  -8   2     2356.53     2220.42     27.64 o 
  -2  -8   2        2.56        3.48      1.54 o 
  -1  -8   2     3503.06     3450.49     42.24 o 
   0  -8   2      106.01      119.02      2.44 o 
   1  -8   2     1493.80     1442.01     16.38 o 
   2  -8   2      301.62      307.33      4.32 o 
   3  -8   2      693.74      658.66      9.10 o 
   4  -8   2      180.25      164.78      3.05 o 
   5  -8   2       37.85       44.53      2.10 o 
   6  -8   2      191.53      197.52      4.83 o 
   7  -8   2       30.63       32.56      2.76 o 
   8  -8   2      144.36      150.84      6.98 o 
   9  -8   2       19.32       19.72      5.30 o 
  10  -8   2        2.42        0.41      4.79 o 
 -10  -7   2        4.98       -1.33      5.42 o 
  -9  -7   2        6.24        5.51      5.08 o 
  -8  -7   2       53.96       62.44      5.41 o 
  -7  -7   2       34.65       35.91      2.94 o 
  -6  -7   2      412.17      390.04      7.20 o 
  -5  -7   2      505.79      458.25      7.77 o 
  -4  -7   2      302.24      296.80      5.58 o 
  -3  -7   2     2158.70     2142.99     31.61 o 
  -2  -7   2        0.81        1.13      1.30 o 
  -1  -7   2      784.49      746.00      8.76 o 
   0  -7   2      210.69      207.30      3.83 o 
   1  -7   2     3432.93     3236.70     38.60 o 
   2  -7   2        4.76       12.86      2.17 o 
   3  -7   2      496.54      505.16      6.33 o 
   4  -7   2      100.57       92.03      2.29 o 
   5  -7   2     1187.57     1174.04     15.16 o 
   6  -7   2      336.17      329.86      5.97 o 
   7  -7   2       56.90       59.53      3.45 o 
   8  -7   2      111.46      108.44      4.64 o 
   9  -7   2       19.22       23.37      4.39 o 
  10  -7   2      109.93      122.86      7.06 o 
 -10  -6   2      203.23      183.65     23.47 o 
  -9  -6   2      212.30      121.70      9.00 o 
  -8  -6   2       44.09       47.26      4.94 o 
  -7  -6   2      734.88      694.16     13.75 o 
  -6  -6   2      898.17      894.88     13.52 o 
  -5  -6   2     1576.91     1594.72     30.67 o 
  -4  -6   2       51.53       42.56      2.12 o 
  -3  -6   2     6296.92     6436.56     66.05 o 
  -2  -6   2       34.58       40.78      1.95 o 
  -1  -6   2     1002.22      893.93     11.08 o 
   0  -6   2       52.69       35.43      1.25 o 
   1  -6   2       51.26       40.77      1.16 o 
   2  -6   2       46.37       53.90      1.73 o 
   3  -6   2     2143.12     2135.09     23.72 o 
   4  -6   2     1738.81     1806.54     22.02 o 
   5  -6   2      113.02      112.31      5.89 o 
   6  -6   2     1115.35     1099.81     15.92 o 
   7  -6   2        9.91        9.07      2.49 o 
   8  -6   2      265.22      277.07      7.07 o 
   9  -6   2       53.10       56.04      3.92 o 
  10  -6   2      450.02      453.74     12.54 o 
  11  -6   2        2.38        5.91      7.57 o 
 -10  -5   2      209.60      217.83     10.44 o 
  -9  -5   2       46.53       33.50      5.05 o 
  -8  -5   2      487.71      483.42     15.20 o 
  -7  -5   2      801.36      824.09     14.51 o 
  -6  -5   2       59.43       65.57      3.19 o 
  -5  -5   2     1456.20     1474.34     20.92 o 
  -4  -5   2       19.34       20.73      1.75 o 
  -3  -5   2      121.56       81.66      1.82 o 
  -2  -5   2      208.98      217.16      3.57 o 
  -1  -5   2     4561.00     4407.49    162.85 o 
   0  -5   2       24.43       44.52      2.77 o 
   1  -5   2     1946.96     1905.19     21.05 o 
   2  -5   2     3097.97     3051.77     33.47 o 
   3  -5   2     1411.84     1452.09     16.25 o 
   4  -5   2     1232.43     1141.50     14.14 o 
   5  -5   2      118.05      112.08      2.69 o 
   6  -5   2     1846.05     1838.92     25.71 o 
   7  -5   2        0.32        0.70      2.30 o 
   8  -5   2      260.52      253.86      6.48 o 
   9  -5   2       39.83       37.62      3.58 o 
  10  -5   2       10.77       11.19      3.46 o 
  11  -5   2      171.94      168.67      6.55 o 
 -11  -4   2       44.74       49.22      5.04 o 
 -10  -4   2        2.20        2.09      4.23 o 
  -9  -4   2      468.61      454.41     26.19 o 
  -8  -4   2        4.70       -1.20      3.53 o 
  -7  -4   2      235.60      235.49      6.23 o 
  -6  -4   2        4.35        4.00      1.35 o 
  -5  -4   2      779.29      657.13     38.89 o 
  -4  -4   2      238.38      277.91      5.45 o 
  -3  -4   2      676.53      680.09     11.31 o 
  -2  -4   2      106.29      136.14      2.18 o 
  -1  -4   2      756.35      722.71     12.25 o 
   0  -4   2      685.64      633.22      7.23 o 
   1  -4   2     4712.90     4650.76     50.63 o 
   2  -4   2     2579.59     2526.69     27.71 o 
   3  -4   2      146.95      160.45      2.37 o 
   4  -4   2     2308.00     2160.96     27.31 o 
   5  -4   2       41.07       43.90      3.72 o 
   6  -4   2      611.96      651.58     11.72 o 
   7  -4   2       42.86       47.99      2.96 o 
   8  -4   2      847.10      856.42     15.25 o 
   9  -4   2       82.16       85.69      4.19 o 
  10  -4   2        3.87        6.80      3.36 o 
  11  -4   2       11.18       12.55      3.66 o 
 -11  -3   2       15.85       20.03      5.36 o 
 -10  -3   2       11.42       13.19      4.14 o 
  -9  -3   2      536.67      537.84     14.04 o 
  -8  -3   2        3.28        9.66      3.36 o 
  -7  -3   2      881.14      873.39     19.45 o 
  -6  -3   2        1.96        1.80      1.10 o 
  -5  -3   2      126.84      106.57      2.74 o 
  -4  -3   2      603.64      647.41     18.33 o 
  -3  -3   2     9987.34    10279.35    488.94 o 
  -2  -3   2      890.42      887.96     14.23 o 
  -1  -3   2      204.08      231.11      3.12 o 
   0  -3   2     6859.02     6948.36     75.97 o 
   1  -3   2       85.84       63.91      2.13 o 
   2  -3   2      355.51      297.36      3.64 o 
   3  -3   2       16.10       13.14      0.77 o 
   4  -3   2     1363.28     1326.36     16.55 o 
   5  -3   2      107.91      112.58      4.47 o 
   6  -3   2     1160.27     1142.37     13.32 o 
   7  -3   2      728.66      760.88     11.82 o 
   8  -3   2       24.10       27.44      2.52 o 
   9  -3   2      305.93      303.32      6.35 o 
  10  -3   2      362.13      340.36      8.28 o 
  11  -3   2      111.72      112.21      5.34 o 
 -11  -2   2      309.52      309.23      8.85 o 
 -10  -2   2       15.91       22.34      3.87 o 
  -9  -2   2      270.36      280.04      9.22 o 
  -8  -2   2        2.46        8.69      3.12 o 
  -7  -2   2       96.37       85.56      4.35 o 
  -6  -2   2       37.28       38.48      2.75 o 
  -5  -2   2      831.77      862.92     10.93 o 
  -4  -2   2     1086.19     1080.88     13.32 o 
  -3  -2   2      946.14     1178.13     14.35 o 
  -2  -2   2     3101.12     3289.63     50.90 o 
  -1  -2   2        6.10       10.63      0.74 o 
   0  -2   2     6744.67     6539.95    106.90 o 
   1  -2   2      728.62      710.69      9.29 o 
   2  -2   2     2311.75     2385.16     26.11 o 
   3  -2   2        0.70       -0.32      0.61 o 
   4  -2   2     5265.28     5361.92     59.45 o 
   5  -2   2       26.56       36.71      1.81 o 
   6  -2   2     1153.72     1162.03     14.89 o 
   7  -2   2      238.47      257.49      9.31 o 
   8  -2   2      224.82      219.00      5.17 o 
   9  -2   2       95.92       90.72      3.70 o 
  10  -2   2       82.56       86.07      3.90 o 
  11  -2   2       37.49       37.13      4.21 o 
 -11  -1   2      216.61      186.03     17.69 o 
 -10  -1   2       32.57       30.98      4.82 o 
  -8  -1   2       45.68       46.36      2.93 o 
  -7  -1   2      879.35      861.84     17.81 o 
  -6  -1   2     2169.60     2275.09     30.63 o 
  -5  -1   2     3620.94     3834.65     45.88 o 
  -4  -1   2     1637.03     1654.64     20.58 o 
  -3  -1   2      484.13      514.92      6.53 o 
  -2  -1   2    14838.35    15897.84    209.52 o 
  -1  -1   2     4287.50     4664.30     72.70 o 
   0  -1   2    11944.17    11632.21    171.25 o 
   1  -1   2      795.98      741.88      8.99 o 
   2  -1   2     4932.18     4916.54     54.84 o 
   3  -1   2      567.01      557.83      7.24 o 
   4  -1   2     2721.71     2709.12     28.09 o 
   5  -1   2      883.50      910.58      9.89 o 
   6  -1   2        5.04        3.46      1.61 o 
   7  -1   2     1241.85     1185.11     17.33 o 
   8  -1   2      188.92      201.66      4.93 o 
   9  -1   2       33.67       31.13      2.80 o 
  10  -1   2      109.20       91.44      9.06 o 
  11  -1   2       26.59       29.93      4.33 o 
 -11   0   2      135.94      105.52     15.09 o 
 -10   0   2       83.99       78.49      9.63 o 
  -9   0   2      257.40      257.37      6.57 o 
  -8   0   2      451.52      426.07      7.55 o 
  -7   0   2       20.61       20.31      2.04 o 
  -6   0   2       37.57       25.56      1.10 o 
  -5   0   2       10.53       11.25      0.97 o 
  -4   0   2     1339.02     1351.02     15.16 o 
  -3   0   2     7155.24     7836.09     86.14 o 
  -2   0   2    16506.21    17768.54    211.70 o 
  -1   0   2      653.14      799.07      8.75 o 
   0   0   2       30.24       29.41      1.13 o 
   1   0   2        1.48       -0.73      0.73 o 
   2   0   2     7149.35     6787.01     74.20 o 
   3   0   2       77.87      109.72      2.87 o 
   4   0   2       61.28       47.75      1.27 o 
   5   0   2      710.43      684.37      7.53 o 
   6   0   2      331.26      346.16      4.65 o 
   7   0   2       12.54       12.55      1.91 o 
   8   0   2       14.83       15.69      2.34 o 
   9   0   2      507.87      490.40      8.66 o 
  10   0   2      219.99      200.90      7.92 o 
  11   0   2      490.53      487.74     11.29 o 
 -11   1   2       75.22       71.37     10.50 o 
 -10   1   2       27.97       26.12      2.97 o 
  -9   1   2      101.32      107.59      4.07 o 
  -8   1   2       13.85       21.69      3.02 o 
  -7   1   2      912.62      923.44     13.84 o 
  -6   1   2      561.68      517.53      7.02 o 
  -5   1   2     3756.08     4190.14     56.14 o 
  -4   1   2     7351.93     8029.64     86.74 o 
  -3   1   2      620.86      734.24      7.69 o 
  -2   1   2     9005.72     9613.86     96.68 o 
  -1   1   2     1712.46     1805.90     23.86 o 
   0   1   2     8524.73     8273.10    109.72 o 
   1   1   2     5827.45     5672.97     73.42 o 
   2   1   2       19.18       26.05      1.68 o 
   3   1   2      854.06      886.63     13.38 o 
   4   1   2      939.35      944.17     10.73 o 
   5   1   2     1368.38     1367.78     15.32 o 
   6   1   2      697.54      656.24     20.27 o 
   7   1   2      516.81      510.93      8.39 o 
   8   1   2       16.58       13.11      3.26 o 
   9   1   2       10.36        2.68      3.09 o 
  10   1   2       11.24       11.78      3.54 o 
  11   1   2       43.39       40.45      4.60 o 
 -11   2   2       78.98       86.57      4.29 o 
 -10   2   2      156.41      143.96      5.24 o 
  -9   2   2        7.15        5.21      2.41 o 
  -8   2   2      579.91      541.43      9.06 o 
  -7   2   2       98.01      109.71      4.25 o 
  -6   2   2     3369.47     3540.79     48.65 o 
  -5   2   2     1065.36     1146.27     14.30 o 
  -4   2   2     6481.32     6999.19     84.26 o 
  -3   2   2     1126.34     1250.38     16.86 o 
  -2   2   2     3673.31     3844.74     59.40 o 
  -1   2   2      299.07      324.65      3.57 o 
   0   2   2      678.34      601.14      7.92 o 
   1   2   2     1139.72     1191.19     16.04 o 
   2   2   2     2213.39     2117.39     23.24 o 
   3   2   2     2551.13     2503.77     27.49 o 
   4   2   2      899.52      923.57     10.57 o 
   5   2   2      525.52      530.09      6.47 o 
   6   2   2      460.97      464.38      8.13 o 
   7   2   2     1681.02     1387.90    214.28 o 
   8   2   2       20.51       21.75      3.52 o 
   9   2   2      213.60      204.42      6.62 o 
  10   2   2        6.62       10.17      3.71 o 
  11   2   2        4.47        4.42      3.80 o 
 -11   3   2      284.08      265.73      9.70 o 
 -10   3   2       47.09       36.37      4.74 o 
  -9   3   2      482.26      472.75      9.70 o 
  -8   3   2      947.93      943.20     16.38 o 
  -7   3   2     1330.07     1342.01     29.28 o 
  -6   3   2      558.89      568.26     15.51 o 
  -5   3   2      247.15      274.08      4.58 o 
  -4   3   2     2421.03     2494.03     33.25 o 
  -3   3   2      482.56      565.05      8.00 o 
  -2   3   2     2645.50     2771.24     30.21 o 
  -1   3   2      658.53      610.05      8.48 o 
   0   3   2      914.05      875.93      9.83 o 
   1   3   2     4456.24     4485.39     48.87 o 
   2   3   2     3956.17     4128.76     45.04 o 
   3   3   2     1802.59     1776.43     19.73 o 
   4   3   2      269.74      276.64      3.78 o 
   5   3   2     3226.70     3281.80     36.16 o 
   6   3   2       19.62       26.85      2.36 o 
   7   3   2       28.11       20.76      3.70 o 
   8   3   2        9.03       13.15      3.80 o 
   9   3   2      198.72      193.51      6.53 o 
  10   3   2       46.29       43.20      6.82 o 
 -11   4   2       75.93       74.00      5.80 o 
 -10   4   2      348.32      330.29     10.32 o 
  -9   4   2        4.33        8.90      3.92 o 
  -8   4   2      597.60      611.89     11.54 o 
  -7   4   2       31.81       30.36      2.53 o 
  -6   4   2      378.46      382.35      7.49 o 
  -5   4   2        0.61        6.11      1.20 o 
  -4   4   2     1071.48     1051.35     14.74 o 
  -3   4   2      147.23      149.47      2.18 o 
  -2   4   2      884.33      745.67     10.11 o 
  -1   4   2      178.99      172.29      3.09 o 
   0   4   2     1670.89     1640.75     18.20 o 
   1   4   2     2751.70     2648.36     29.04 o 
   2   4   2     1319.23     1377.11     16.28 o 
   3   4   2     1455.43     1402.59     15.77 o 
   4   4   2      601.90      605.56      8.01 o 
   5   4   2     1471.40     1404.83     17.84 o 
   6   4   2      939.20      921.98     13.60 o 
   7   4   2      619.45      571.52     30.13 o 
   8   4   2      201.85      194.01      8.73 o 
   9   4   2       60.13       56.03      5.39 o 
  10   4   2      112.19      114.78      5.77 o 
 -11   5   2       12.45        7.41      7.04 o 
 -10   5   2      149.40      161.80      7.60 o 
  -9   5   2       32.05       26.33      4.34 o 
  -8   5   2       11.74        9.12      4.53 o 
  -7   5   2       92.92       87.85      4.83 o 
  -6   5   2     1233.40     1267.72     25.64 o 
  -5   5   2       49.91       62.42      5.90 o 
  -4   5   2      820.64      811.98     11.48 o 
  -3   5   2     1267.21     1212.50     13.66 o 
  -2   5   2      433.94      437.42      5.42 o 
  -1   5   2     2407.10     2321.44     23.75 o 
   0   5   2      933.51     1014.79     13.58 o 
   1   5   2      418.51      383.39      4.84 o 
   2   5   2        5.40        9.95      0.96 o 
   3   5   2      485.26      456.38      5.76 o 
   4   5   2      375.57      357.82      6.22 o 
   5   5   2       60.93       60.93      2.63 o 
   6   5   2      782.10      770.71     13.92 o 
   7   5   2      144.12      144.65      8.56 o 
   8   5   2      491.63      498.77     13.49 o 
   9   5   2       27.17       30.43      5.24 o 
  10   5   2       11.23       12.57      5.45 o 
 -11   6   2        3.78        9.57      4.93 o 
 -10   6   2      470.53      457.90     15.12 o 
  -9   6   2      105.08      107.56      6.19 o 
  -8   6   2      701.31      727.00     16.70 o 
  -7   6   2      197.29      204.91      7.10 o 
  -6   6   2       77.08       80.91      4.61 o 
  -5   6   2      329.99      344.81      6.83 o 
  -4   6   2      616.67      561.55      8.34 o 
  -3   6   2     1147.10     1147.98     15.63 o 
  -2   6   2        9.08       11.50      1.18 o 
  -1   6   2     1311.03     1164.88     13.61 o 
   0   6   2        4.37        3.73      0.84 o 
   1   6   2      770.80      723.23     10.13 o 
   2   6   2        0.99        3.41      1.08 o 
   3   6   2     3697.35     3588.23     43.97 o 
   4   6   2        7.43        7.84      1.45 o 
   5   6   2     1428.77     1344.27     19.34 o 
   6   6   2      882.04      877.20     16.36 o 
   7   6   2       72.19       60.78      5.16 o 
   8   6   2      188.56      178.40      8.17 o 
   9   6   2       12.43       17.82      5.83 o 
 -10   7   2       92.59       89.35      6.24 o 
  -9   7   2      285.19      266.04      9.64 o 
  -8   7   2      140.62      129.36      6.81 o 
  -7   7   2      156.03      137.03      6.51 o 
  -6   7   2      572.06      547.80     12.83 o 
  -5   7   2     1579.54     1489.96     23.74 o 
  -4   7   2        6.00        8.01      2.32 o 
  -3   7   2      699.13      657.91      8.44 o 
  -2   7   2     1017.86     1007.77     14.29 o 
  -1   7   2     2255.52     2175.24     26.48 o 
   0   7   2       76.56       67.48      1.78 o 
   1   7   2     1740.37     1642.19     17.22 o 
   2   7   2      120.49      121.91      2.98 o 
   3   7   2      192.54      165.72      3.66 o 
   4   7   2     1207.27     1192.00     17.45 o 
   5   7   2      202.69      198.81      4.72 o 
   6   7   2      267.51      262.86      5.63 o 
   7   7   2       89.95       92.06      6.05 o 
   8   7   2       60.35       73.35      6.28 o 
   9   7   2       16.02       17.60      5.45 o 
 -10   8   2      109.12      100.30      6.86 o 
  -9   8   2       76.29       71.31      5.86 o 
  -8   8   2       37.66       37.54      4.80 o 
  -7   8   2      401.10      382.82     10.56 o 
  -6   8   2       64.94       59.89      4.39 o 
  -5   8   2       23.30       40.76      2.88 o 
  -4   8   2      807.57      773.54     11.41 o 
  -3   8   2     1781.99     1753.40     21.69 o 
  -2   8   2        0.14        1.86      1.50 o 
  -1   8   2     1210.97     1168.63     14.84 o 
   0   8   2       67.13       64.16      2.23 o 
   1   8   2      969.17      971.63     14.39 o 
   2   8   2      108.90      130.13      3.33 o 
   3   8   2      565.42      543.09      7.99 o 
   4   8   2       55.18       59.87      3.06 o 
   5   8   2       46.31       43.07      2.84 o 
   6   8   2      229.71      227.20      7.47 o 
   7   8   2       81.94       81.46      5.94 o 
   8   8   2      296.06      285.25     10.55 o 
  -9   9   2       36.92       44.71      5.32 o 
  -8   9   2       76.81       75.46      6.66 o 
  -7   9   2      184.32      182.31      7.59 o 
  -6   9   2      235.95      212.85      7.76 o 
  -5   9   2      601.45      577.33     10.70 o 
  -4   9   2      167.72      171.05      4.27 o 
  -3   9   2     1838.82     1771.73     24.50 o 
  -2   9   2      235.77      217.10      4.24 o 
  -1   9   2      654.17      632.94      8.80 o 
   0   9   2     1519.95     1468.63     21.11 o 
   1   9   2        8.50       12.26      2.20 o 
   2   9   2      823.81      823.95     12.71 o 
   3   9   2      313.50      323.12      6.40 o 
   4   9   2      516.96      496.14      8.79 o 
   5   9   2      207.10      212.35      7.98 o 
   6   9   2      292.46      296.64      6.35 o 
   7   9   2       16.11       20.03      5.23 o 
  -9  10   2      194.98      191.88      8.99 o 
  -8  10   2        3.72        1.34      4.67 o 
  -7  10   2      238.33      239.30      8.85 o 
  -6  10   2      305.61      300.54      9.45 o 
  -5  10   2     1056.84     1047.59     17.81 o 
  -4  10   2      312.54      320.54      6.15 o 
  -3  10   2     1461.66     1444.60     20.45 o 
  -2  10   2      293.30      275.41      5.03 o 
  -1  10   2      274.41      280.19      5.75 o 
   0  10   2       45.22       48.40      2.87 o 
   1  10   2      777.10      745.46     12.20 o 
   2  10   2       81.22       81.01      4.67 o 
   3  10   2      106.06      110.73      4.18 o 
   4  10   2      399.58      403.74     11.11 o 
   5  10   2       24.22       19.88      3.37 o 
   6  10   2      290.94      310.64      7.56 o 
  -8  11   2      273.27      276.61     10.99 o 
  -7  11   2      308.22      302.03     10.18 o 
  -6  11   2       55.73       50.12      5.24 o 
  -5  11   2      600.79      581.27     11.22 o 
  -4  11   2       10.38        7.36      2.45 o 
  -3  11   2      462.80      475.28      8.26 o 
  -2  11   2      132.32      125.70      4.08 o 
  -1  11   2      337.45      322.12      6.57 o 
   0  11   2     1076.32     1031.52     15.73 o 
   1  11   2      485.70      495.11      8.78 o 
   2  11   2      636.36      638.46     10.73 o 
   3  11   2      160.80      172.48      5.17 o 
   4  11   2      438.25      476.28      9.09 o 
   5  11   2       87.21      104.59      5.00 o 
  -7  12   2       10.82       -5.44      6.93 o 
  -6  12   2      113.83      101.08     11.00 o 
  -5  12   2      366.98      368.37      8.55 o 
  -4  12   2        5.52        5.09      2.65 o 
  -3  12   2      246.72      231.06      6.41 o 
  -2  12   2      325.00      336.06      7.89 o 
  -1  12   2      113.21      107.94      4.25 o 
   0  12   2       69.99       73.18      3.64 o 
   1  12   2       11.22       21.10      3.15 o 
   2  12   2      172.74      177.47      5.35 o 
   3  12   2       11.09       10.13      3.24 o 
   4  12   2      344.02      374.90      7.82 o 
  -5  13   2      204.75      216.38      8.92 o 
  -4  13   2      271.17      283.28      7.09 o 
  -3  13   2       78.51       82.60      4.48 o 
  -2  13   2      462.79      470.58      9.88 o 
  -1  13   2      329.20      339.84      7.28 o 
   0  13   2      139.34      149.73      5.20 o 
   1  13   2      172.84      197.40      5.80 o 
   2  13   2      212.13      217.72      6.06 o 
  -1 -15   3        3.75        5.74      3.31 o 
   0 -15   3       99.65      105.68      4.51 o 
   1 -15   3       44.72       59.98      3.91 o 
   2 -15   3       75.92       68.89      3.95 o 
   3 -15   3       21.68       28.06      3.50 o 
  -4 -14   3      140.91      140.46     12.15 o 
  -3 -14   3       24.12       24.03      3.68 o 
  -2 -14   3      283.15      275.81      7.75 o 
  -1 -14   3       71.77       73.75      4.03 o 
   0 -14   3       74.97       76.34      3.96 o 
   1 -14   3      156.26      172.94      5.22 o 
   2 -14   3       63.49       64.34      3.62 o 
   3 -14   3       54.06       64.31      5.53 o 
   4 -14   3       46.97       49.99      3.57 o 
   5 -14   3      312.97      336.78      8.19 o 
  -5 -13   3       21.38       20.66      3.38 o 
  -4 -13   3      684.24      697.63     16.80 o 
  -3 -13   3       59.28       60.66      3.97 o 
  -2 -13   3      365.15      348.61      7.96 o 
  -1 -13   3        1.65        4.59      2.24 o 
   0 -13   3      326.55      328.96      6.75 o 
   1 -13   3      186.55      189.05      6.32 o 
   2 -13   3      148.43      152.81      6.69 o 
   3 -13   3       25.95       33.09      3.80 o 
   4 -13   3        8.79       12.90      2.51 o 
   5 -13   3      181.01      190.84      6.31 o 
   6 -13   3       40.15       42.60      4.74 o 
   7 -13   3        3.14        6.41      3.48 o 
  -6 -12   3      345.25      349.10      8.70 o 
  -5 -12   3       11.85        7.73      3.06 o 
  -4 -12   3      206.25      205.43      8.15 o 
  -3 -12   3        4.71        6.23      2.15 o 
  -2 -12   3      373.57      360.98      6.13 o 
  -1 -12   3       79.25       77.45      3.39 o 
   0 -12   3       93.42       89.02      3.60 o 
   1 -12   3      366.78      353.85      6.70 o 
   2 -12   3       83.80       87.91      4.48 o 
   3 -12   3      328.90      344.52     13.11 o 
   4 -12   3       13.26       11.92      2.54 o 
   5 -12   3       77.54       78.22      3.59 o 
   6 -12   3       23.65       29.33      4.56 o 
   7 -12   3      209.57      218.40      6.44 o 
   8 -12   3       14.40       15.99      5.15 o 
  -7 -11   3       54.96       68.53      4.13 o 
  -6 -11   3      249.95      256.76      6.63 o 
  -5 -11   3       30.47       32.11      3.12 o 
  -4 -11   3      267.45      261.79      5.81 o 
  -3 -11   3       27.05       30.59      2.23 o 
  -2 -11   3       96.73       95.56      3.21 o 
  -1 -11   3      897.11      881.17     11.99 o 
   0 -11   3       17.68       24.73      2.09 o 
   1 -11   3       74.22       79.45      3.77 o 
   2 -11   3        7.61        4.08      1.43 o 
   3 -11   3      431.68      424.78      7.53 o 
   4 -11   3       29.27       39.57      2.19 o 
   5 -11   3      161.42      162.17      8.69 o 
   6 -11   3        4.88        5.85      3.13 o 
   7 -11   3       50.10       48.33      3.64 o 
   8 -11   3        0.95       -0.49      4.39 o 
  -8 -10   3      130.65      135.33      8.09 o 
  -7 -10   3       97.97      100.32      4.45 o 
  -6 -10   3      180.38      180.64      5.30 o 
  -5 -10   3       43.36       43.09      3.03 o 
  -4 -10   3      570.32      541.68      9.24 o 
  -3 -10   3       96.42       93.63      3.00 o 
  -2 -10   3      334.03      324.32      5.97 o 
  -1 -10   3      319.46      325.92      5.41 o 
   0 -10   3     1988.15     1921.06     26.76 o 
   1 -10   3     2206.94     2157.30     26.34 o 
   2 -10   3        0.24        3.93      1.56 o 
   3 -10   3      716.95      703.74      8.18 o 
   4 -10   3        0.41        2.07      1.76 o 
   5 -10   3      433.61      421.51      8.88 o 
   6 -10   3       39.22       37.51      3.34 o 
   7 -10   3      161.90      155.03      5.35 o 
   8 -10   3      614.29      606.14     15.19 o 
   9 -10   3       58.79       50.29      5.64 o 
  -9  -9   3        8.81        8.58      5.32 o 
  -8  -9   3      457.54      489.51     11.23 o 
  -7  -9   3       20.44       18.36      3.05 o 
  -6  -9   3      188.29      184.13      5.80 o 
  -5  -9   3       75.34       67.91      3.25 o 
  -4  -9   3       70.46       90.13      3.52 o 
  -3  -9   3       56.27       55.49      2.25 o 
  -2  -9   3      429.55      413.95      6.86 o 
  -1  -9   3      454.38      457.73      7.36 o 
   0  -9   3       81.66       85.08      2.50 o 
   1  -9   3      495.89      474.49      6.18 o 
   2  -9   3       10.10       11.80      1.42 o 
   3  -9   3      118.43      119.11      3.02 o 
   4  -9   3      142.36      134.44      3.36 o 
   5  -9   3      141.34      149.09      4.33 o 
   6  -9   3       76.22       70.54      3.73 o 
   7  -9   3       27.16       29.01      3.04 o 
   8  -9   3      119.44      120.43      8.05 o 
   9  -9   3      116.42      123.01      6.88 o 
  10  -9   3       14.55       19.47      6.96 o 
  -9  -8   3      286.60      302.03     10.78 o 
  -8  -8   3       16.25       18.32      4.06 o 
  -7  -8   3      155.96      146.24      5.02 o 
  -6  -8   3       88.33       83.27      5.82 o 
  -5  -8   3       60.08       57.84      2.83 o 
  -4  -8   3      108.24       91.64      4.04 o 
  -3  -8   3      148.36      157.54      3.95 o 
  -2  -8   3     1195.42     1085.24     15.47 o 
  -1  -8   3     2056.63     1902.14     34.21 o 
   0  -8   3      186.35      207.02      3.39 o 
   1  -8   3      836.40      795.78      9.44 o 
   2  -8   3       86.62       96.56      2.16 o 
   3  -8   3     1217.15     1199.19     13.83 o 
   4  -8   3       31.02       33.23      2.02 o 
   5  -8   3      580.49      538.19      8.74 o 
   6  -8   3      819.64      816.32     12.50 o 
   7  -8   3        1.77        4.09      2.17 o 
   8  -8   3      450.19      418.71     13.73 o 
   9  -8   3       66.17       63.33      5.55 o 
  10  -8   3      121.28      122.23      7.04 o 
  -9  -7   3      227.85      210.23      8.88 o 
  -8  -7   3      116.96      124.65      5.36 o 
  -7  -7   3      686.75      668.63     11.00 o 
  -6  -7   3       10.73       20.39      2.41 o 
  -5  -7   3      594.56      604.17     11.05 o 
  -4  -7   3       18.43       26.10      2.21 o 
  -3  -7   3     1080.74     1086.59     33.88 o 
  -2  -7   3       69.84       66.42      2.67 o 
  -1  -7   3      844.42      789.23     10.06 o 
   0  -7   3      135.23      145.02      2.45 o 
   1  -7   3       23.86       14.95      1.10 o 
   2  -7   3      836.85      813.74      9.57 o 
   3  -7   3      166.77      161.65      2.86 o 
   4  -7   3      195.53      174.83      3.02 o 
   5  -7   3      151.15      127.60      3.11 o 
   6  -7   3      328.75      324.49      6.06 o 
   7  -7   3      177.17      184.57      5.08 o 
   8  -7   3       91.30      101.26      4.65 o 
   9  -7   3      132.25      125.42      5.42 o 
  10  -7   3        6.52       15.13      6.23 o 
 -10  -6   3        4.92        0.97     12.42 o 
  -9  -6   3      306.85      274.52      9.77 o 
  -8  -6   3      156.17      145.72     28.71 o 
  -7  -6   3        7.63       16.05      2.36 o 
  -6  -6   3       63.34       49.91      2.97 o 
  -5  -6   3      137.42      148.05      4.29 o 
  -4  -6   3     1015.78     1056.92     27.86 o 
  -3  -6   3     1346.89     1332.25     33.65 o 
  -2  -6   3      447.61      499.53      8.61 o 
  -1  -6   3      618.45      571.90      6.75 o 
   0  -6   3      732.72      773.60      8.95 o 
   1  -6   3     3514.95     3423.60     34.85 o 
   2  -6   3     1535.61     1606.53     17.99 o 
   3  -6   3       29.03       25.42      1.29 o 
   4  -6   3     1269.21     1184.56     13.54 o 
   5  -6   3      306.84      296.61      4.85 o 
   6  -6   3     2935.70     2863.77     39.45 o 
   7  -6   3        2.58        8.82      1.97 o 
   8  -6   3      343.73      354.11      8.75 o 
   9  -6   3        6.36        9.38      3.29 o 
  10  -6   3      456.16      454.35     14.78 o 
  11  -6   3       13.18       11.52      4.72 o 
 -10  -5   3      295.64      291.49     10.26 o 
  -9  -5   3      132.79      125.43      7.02 o 
  -8  -5   3       48.94       44.77      8.94 o 
  -7  -5   3      836.47      760.32     13.42 o 
  -6  -5   3        8.01        6.59      1.24 o 
  -5  -5   3      861.76      858.49     12.68 o 
  -4  -5   3        0.99        4.12      1.35 o 
  -3  -5   3     2576.04     2619.05     61.62 o 
  -2  -5   3     1776.14     2080.29     23.24 o 
  -1  -5   3     2173.62     2253.07     27.31 o 
   0  -5   3     6540.67     6528.45     71.33 o 
   1  -5   3      404.35      494.46      5.89 o 
   2  -5   3       64.20       42.66      1.63 o 
   3  -5   3      540.99      594.14      7.23 o 
   4  -5   3     1508.50     1402.80     15.81 o 
   5  -5   3      233.61      228.67      3.98 o 
   6  -5   3        8.86       11.16      1.81 o 
   7  -5   3        2.40        1.99      1.74 o 
   8  -5   3       48.44       52.33      3.60 o 
   9  -5   3        8.24       13.19      3.20 o 
  10  -5   3      163.87      160.80      6.27 o 
  11  -5   3       35.51       42.05      4.38 o 
 -11  -4   3      100.02       96.88      7.03 o 
 -10  -4   3        2.74        6.39      2.16 o 
  -9  -4   3       54.54       51.35      7.28 o 
  -8  -4   3      118.20       59.53      5.77 o 
  -7  -4   3      175.66      205.15      4.58 o 
  -6  -4   3      689.51      767.89     11.64 o 
  -5  -4   3     2324.10     2396.52     33.05 o 
  -4  -4   3      374.63      395.65     18.89 o 
  -3  -4   3      238.84      203.76      6.09 o 
  -2  -4   3      281.13      247.49      4.66 o 
  -1  -4   3      773.31      720.06      7.54 o 
   0  -4   3      281.12      257.19      7.12 o 
   1  -4   3      992.65      979.84     11.22 o 
   2  -4   3     2729.99     2753.96     30.23 o 
   4  -4   3      628.27      583.63      7.50 o 
   5  -4   3      128.49      109.39      2.58 o 
   6  -4   3      612.67      593.34      9.21 o 
   7  -4   3        8.73       11.41      1.77 o 
   8  -4   3      620.58      603.88     11.47 o 
   9  -4   3       21.05       17.82      3.19 o 
  10  -4   3      150.70      151.95      6.83 o 
  11  -4   3      108.48      114.77      5.48 o 
 -11  -3   3       30.05       20.66      6.13 o 
 -10  -3   3       87.15       78.42      5.84 o 
  -9  -3   3      676.55      597.54     17.71 o 
  -8  -3   3      357.73      341.93     23.59 o 
  -7  -3   3     1422.00     1439.23     24.60 o 
  -6  -3   3      898.36      960.84     12.27 o 
  -5  -3   3      487.60      449.05      6.18 o 
  -4  -3   3      524.06      565.57      7.36 o 
  -3  -3   3     2461.60     2691.88     43.78 o 
  -2  -3   3     3830.48     4143.58     77.58 o 
  -1  -3   3     1489.55     1596.69     56.82 o 
   0  -3   3     5144.89     5031.88     59.90 o 
   1  -3   3      719.52      689.87      7.82 o 
   2  -3   3      817.50      736.89      8.39 o 
   3  -3   3       58.19       68.58      6.54 o 
   4  -3   3      775.35      708.51      9.26 o 
   5  -3   3      304.23      292.31      4.77 o 
   6  -3   3      126.91      111.50      3.81 o 
   7  -3   3       41.04       46.53      2.32 o 
   8  -3   3       88.11       90.59      3.46 o 
   9  -3   3      183.09      174.76      5.17 o 
  10  -3   3      331.95      307.65      7.86 o 
  11  -3   3       10.89       12.59      4.65 o 
 -11  -2   3       88.34       67.11      8.24 o 
 -10  -2   3      280.44      294.53      8.16 o 
  -9  -2   3      281.98      292.72      7.71 o 
  -8  -2   3       39.31       35.63      3.27 o 
  -7  -2   3      474.30      466.96     14.74 o 
  -6  -2   3      145.78      144.16      3.28 o 
  -5  -2   3     1040.00     1106.66     15.45 o 
  -4  -2   3      718.63      763.73      9.62 o 
  -3  -2   3      826.21      785.24     10.81 o 
  -2  -2   3     4073.49     4424.09     58.25 o 
  -1  -2   3     9951.10    10275.91    135.85 o 
   0  -2   3     9440.19     9386.95    146.55 o 
   1  -2   3      269.92      232.55      3.13 o 
   2  -2   3     3891.05     3736.01     40.70 o 
   3  -2   3       17.66       19.81      0.66 o 
   4  -2   3     1076.63     1037.02     12.06 o 
   5  -2   3        8.63       26.63      1.87 o 
   6  -2   3      332.31      347.94      4.88 o 
   7  -2   3      215.89      201.28      3.78 o 
   8  -2   3       65.68       63.11      3.07 o 
   9  -2   3      489.93      470.90      8.57 o 
  10  -2   3        3.71       10.43      2.94 o 
  11  -2   3       84.95       78.77      5.06 o 
 -11  -1   3      137.51      135.17      9.54 o 
 -10  -1   3        3.19       -2.37      3.39 o 
  -9  -1   3      222.16      208.97      6.40 o 
  -8  -1   3        0.67        4.03      2.06 o 
  -7  -1   3      690.80      672.43     10.47 o 
  -6  -1   3      201.59      192.02      3.14 o 
  -5  -1   3     2343.32     2510.70     30.27 o 
  -4  -1   3       55.11       47.69      3.38 o 
  -3  -1   3      433.79      451.02      6.44 o 
  -2  -1   3     3745.90     3920.16     51.62 o 
  -1  -1   3     5785.29     6433.18     94.12 o 
   0  -1   3      123.51      139.42      1.77 o 
   1  -1   3      191.18      195.11      2.24 o 
   2  -1   3      888.48      883.07      8.54 o 
   3  -1   3      194.27      158.86      2.27 o 
   4  -1   3       11.39       12.81      1.56 o 
   5  -1   3      170.77      158.45      2.77 o 
   6  -1   3      500.86      512.61      7.28 o 
   7  -1   3      980.22      943.67     12.46 o 
   8  -1   3      801.18      732.30     11.58 o 
   9  -1   3       85.27       88.59      4.32 o 
  10  -1   3      181.04      188.88      6.46 o 
  11  -1   3      108.53      125.09      6.01 o 
 -11   0   3       31.02       35.93      4.28 o 
 -10   0   3        5.25        6.72      3.35 o 
  -9   0   3      459.07      465.50      8.44 o 
  -8   0   3        7.65        9.08      2.15 o 
  -7   0   3      416.11      421.59      7.29 o 
  -6   0   3      851.16      893.35     10.29 o 
  -5   0   3      297.61      256.49      3.33 o 
  -4   0   3      912.66      961.10     10.03 o 
  -3   0   3      333.09      337.27      3.80 o 
  -2   0   3      398.83      414.28      4.78 o 
  -1   0   3        1.17       -0.41      0.41 o 
   0   0   3     5689.22     5582.26     66.37 o 
   1   0   3      373.35      387.34      4.25 o 
   2   0   3     1139.65     1074.89     11.99 o 
   3   0   3      120.02       92.61      1.67 o 
   4   0   3      886.83      772.87      8.33 o 
   5   0   3     1570.44     1542.23     17.33 o 
   6   0   3        5.43       10.32      1.42 o 
   7   0   3     1125.65     1087.49     14.18 o 
   8   0   3      106.00      101.86      4.23 o 
   9   0   3      166.70      169.61      5.95 o 
  10   0   3      137.03      133.09      6.90 o 
  11   0   3       14.15       19.36      4.12 o 
 -11   1   3       46.18       47.12      4.47 o 
 -10   1   3       18.94       15.63      2.99 o 
  -9   1   3      111.00      108.70      4.29 o 
  -8   1   3     1467.96     1440.73     20.95 o 
  -7   1   3      151.61      166.51      4.38 o 
  -6   1   3      172.30      152.72      2.66 o 
  -5   1   3     1053.53     1222.31     13.69 o 
  -4   1   3       39.60       90.61      2.15 o 
  -3   1   3     3656.86     4383.84     47.94 o 
  -2   1   3      920.69      976.89     13.20 o 
  -1   1   3      160.23      171.11      2.41 o 
   0   1   3      210.46      229.28      3.19 o 
   1   1   3      478.70      443.95      5.15 o 
   2   1   3     1047.97     1002.98     12.48 o 
   3   1   3     1155.48     1197.98     13.42 o 
   4   1   3      514.88      538.88      6.47 o 
   5   1   3     1380.76     1370.50     15.50 o 
   6   1   3      233.24      211.81      4.28 o 
   7   1   3       72.99       76.44      2.73 o 
   8   1   3      265.79      266.15      6.98 o 
   9   1   3      104.17      108.46      5.27 o 
  10   1   3       18.70       22.13      3.92 o 
  11   1   3       45.04       45.09      7.02 o 
 -11   2   3      718.98      692.69     13.84 o 
 -10   2   3      422.72      418.74      8.11 o 
  -9   2   3       89.85       92.88      3.79 o 
  -8   2   3      712.29      767.33     12.07 o 
  -7   2   3      212.19      198.94      4.59 o 
  -6   2   3      241.38      222.78      3.77 o 
  -5   2   3      639.78      716.45      9.28 o 
  -4   2   3     2180.05     2301.24     27.81 o 
  -3   2   3       15.02       15.29      2.62 o 
  -2   2   3     2391.34     2418.66     35.25 o 
  -1   2   3       11.94        8.60      0.55 o 
   0   2   3     4138.93     4058.17     49.03 o 
   1   2   3     6102.90     5959.54     65.05 o 
   2   2   3       71.11       47.85      1.36 o 
   3   2   3     2514.40     2523.41     27.75 o 
   4   2   3      415.16      438.45      5.52 o 
   5   2   3     1229.11     1106.61     12.71 o 
   6   2   3       18.70       22.18      5.15 o 
   7   2   3     1648.31     1564.58     34.01 o 
   8   2   3      109.67      113.47      4.75 o 
   9   2   3      108.22      104.58      6.18 o 
  10   2   3      136.00      135.85      6.50 o 
 -11   3   3       27.75       31.46      5.11 o 
 -10   3   3       82.03       82.76      5.76 o 
  -9   3   3      258.02      245.49      8.27 o 
  -8   3   3       11.68        9.02      2.55 o 
  -7   3   3      182.10      183.33      4.95 o 
  -6   3   3       49.39       48.84      2.06 o 
  -5   3   3      394.41      455.33      6.90 o 
  -4   3   3      331.31      314.16      4.96 o 
  -3   3   3       79.58       77.05      1.87 o 
  -2   3   3     1384.04     1381.63     16.65 o 
  -1   3   3     5497.67     5739.92     67.86 o 
   0   3   3       54.75       61.76      3.74 o 
   1   3   3     1253.43     1305.81     14.60 o 
   2   3   3      296.47      319.59      4.10 o 
   3   3   3      189.49      155.65      2.56 o 
   4   3   3     1552.81     1498.16     16.89 o 
   5   3   3      828.48      841.56      9.96 o 
   6   3   3       17.01       21.84      2.40 o 
   7   3   3       83.38       94.09      3.73 o 
   8   3   3        2.71        6.40      3.67 o 
   9   3   3      182.81      181.45      6.49 o 
  10   3   3        7.60        8.20      3.97 o 
 -11   4   3      131.20      135.57      7.28 o 
 -10   4   3      174.00      185.83      8.18 o 
  -9   4   3       42.71       43.03      4.74 o 
  -8   4   3      352.68      377.28     10.31 o 
  -7   4   3      246.90      248.54      9.24 o 
  -6   4   3     1674.77     1736.47     27.19 o 
  -5   4   3      855.86      920.77     12.98 o 
  -4   4   3     1449.47     1468.72     19.99 o 
  -3   4   3      937.06      960.10     15.82 o 
  -2   4   3     1023.32     1025.40     15.09 o 
  -1   4   3     1986.05     1960.11     28.70 o 
   0   4   3       10.18       17.39      0.98 o 
   1   4   3      694.47      630.67      7.43 o 
   2   4   3       23.72       15.55      1.02 o 
   3   4   3     1250.04     1205.49     13.75 o 
   4   4   3        7.87       13.79      1.24 o 
   5   4   3      894.77      890.81     11.81 o 
   6   4   3        6.28        9.15      1.96 o 
   7   4   3       39.27       39.19      5.13 o 
   8   4   3      246.15      259.54      9.02 o 
   9   4   3        7.78        8.23      4.69 o 
  10   4   3       14.54       13.42      4.20 o 
 -11   5   3        5.23        9.58      4.83 o 
 -10   5   3      112.63      124.56      7.02 o 
  -9   5   3        1.21        0.62      4.67 o 
  -8   5   3      420.08      415.91     16.17 o 
  -7   5   3       89.67      101.09      5.08 o 
  -6   5   3      269.36      288.84      6.24 o 
  -5   5   3      298.28      280.81      5.87 o 
  -4   5   3      503.47      503.92     10.37 o 
  -3   5   3     1395.75     1455.47     16.25 o 
  -2   5   3       89.44       84.48      2.90 o 
  -1   5   3     1283.51     1258.03     15.55 o 
   0   5   3      851.19      820.75      9.51 o 
   1   5   3     1374.04     1282.55     14.54 o 
   2   5   3        6.56        8.58      1.08 o 
   3   5   3      791.99      814.59      9.66 o 
   4   5   3      602.12      596.58      8.37 o 
   5   5   3       43.93       51.31      2.30 o 
   6   5   3      199.56      206.93      4.78 o 
   7   5   3      224.53      214.17      6.49 o 
   8   5   3       38.34       40.52      5.14 o 
   9   5   3       27.39       28.13      5.22 o 
 -10   6   3      332.73      309.71     10.27 o 
  -9   6   3       68.68       62.77      5.24 o 
  -8   6   3      214.91      215.05      7.97 o 
  -7   6   3      399.52      388.12     10.40 o 
  -6   6   3      931.08      966.47     16.08 o 
  -5   6   3      272.59      240.45      5.47 o 
  -4   6   3      806.23      812.91     13.57 o 
  -3   6   3     1239.20     1224.98     16.99 o 
  -2   6   3      158.75      142.05      3.03 o 
  -1   6   3     4115.22     4029.53     48.30 o 
   0   6   3        2.80        1.77      1.57 o 
   1   6   3     1273.73     1263.35     14.44 o 
   2   6   3      529.88      533.14      6.71 o 
   3   6   3      857.96      881.64     11.75 o 
   4   6   3       69.11       54.61      2.33 o 
   5   6   3       17.09       19.85      2.07 o 
   6   6   3       43.52       56.17      2.90 o 
   7   6   3      203.86      188.27      6.31 o 
   8   6   3       85.59      103.22      8.18 o 
   9   6   3       70.70       71.11      6.38 o 
 -10   7   3        5.82       12.07      7.91 o 
  -9   7   3        7.94        8.49      5.98 o 
  -8   7   3      374.42      367.17     10.62 o 
  -7   7   3       59.74       64.34      7.14 o 
  -6   7   3      585.38      541.73     10.05 o 
  -5   7   3      330.71      353.89      7.32 o 
  -4   7   3      691.94      643.86     11.83 o 
  -3   7   3     1384.08     1363.90     18.95 o 
  -2   7   3     1282.59     1234.88     15.56 o 
  -1   7   3      577.72      522.33      7.31 o 
   0   7   3       54.41       53.02      2.62 o 
   1   7   3      359.99      348.96      5.44 o 
   2   7   3       95.17       98.32      3.02 o 
   3   7   3      156.65      184.90      3.94 o 
   4   7   3      125.64      138.31      3.58 o 
   5   7   3      494.24      508.36      7.79 o 
   6   7   3      504.89      543.85      9.31 o 
   7   7   3        4.81        2.02      3.35 o 
   8   7   3      271.76      285.64     12.91 o 
 -10   8   3      124.10      115.96      7.10 o 
  -9   8   3       83.68       90.30      6.21 o 
  -8   8   3      338.57      317.65      9.96 o 
  -7   8   3      107.26      119.33      6.50 o 
  -6   8   3      398.99      392.94     10.56 o 
  -5   8   3      728.39      742.38     13.08 o 
  -4   8   3      181.95      163.67      3.75 o 
  -3   8   3      498.51      508.69      8.15 o 
  -2   8   3       14.66       17.16      1.80 o 
  -1   8   3       27.37       34.31      2.00 o 
   0   8   3      128.82      141.26      6.16 o 
   1   8   3      918.03      920.32     13.78 o 
   2   8   3        6.62        8.14      2.15 o 
   3   8   3       18.01       13.26      2.09 o 
   4   8   3      431.11      448.40      7.12 o 
   5   8   3       28.80       26.80      2.80 o 
   6   8   3       49.77       58.30      3.37 o 
   7   8   3       82.28       90.91      4.50 o 
  -9   9   3        6.97        5.22      4.73 o 
  -8   9   3       99.77       92.54      6.11 o 
  -7   9   3      609.38      598.80     14.73 o 
  -6   9   3        8.29        9.97      3.91 o 
  -5   9   3       22.91       24.19      2.98 o 
  -4   9   3      283.28      272.50      5.35 o 
  -3   9   3       50.02       49.88      2.77 o 
  -2   9   3       41.08       36.35      2.17 o 
  -1   9   3     1542.62     1451.27     18.90 o 
   0   9   3      308.88      290.68     10.81 o 
   1   9   3      380.26      384.56      7.10 o 
   2   9   3      747.39      732.95     11.63 o 
   3   9   3      746.53      722.12     11.57 o 
   4   9   3      704.95      708.53     13.09 o 
   5   9   3        4.34        0.85      3.65 o 
   6   9   3      453.37      501.46      9.04 o 
   7   9   3      113.24      135.49      9.99 o 
  -8  10   3       47.41       50.01      5.70 o 
  -7  10   3      163.03      170.23      7.55 o 
  -6  10   3       88.73       79.17      5.41 o 
  -5  10   3      159.49      169.25      5.63 o 
  -4  10   3       17.52       15.36      2.29 o 
  -3  10   3      633.99      631.69     10.06 o 
  -2  10   3      106.45      101.88      3.27 o 
  -1  10   3      359.92      364.75      6.84 o 
   0  10   3      165.36      173.59      4.65 o 
   1  10   3        4.27        1.73      2.46 o 
   2  10   3      688.98      702.14     11.46 o 
   3  10   3       73.74       82.14      3.85 o 
   4  10   3        7.19        2.30      2.84 o 
   5  10   3        3.14        3.67      3.30 o 
   6  10   3      109.75      121.93      7.10 o 
  -7  11   3       92.97       86.44      6.26 o 
  -6  11   3      155.26      139.65      7.51 o 
  -5  11   3       76.07       82.48      4.40 o 
  -4  11   3        1.08        1.22      2.35 o 
  -3  11   3      202.47      188.69      4.94 o 
  -2  11   3       93.56       95.96      4.44 o 
  -1  11   3      281.70      272.26      5.97 o 
   0  11   3      820.69      825.87     13.08 o 
   1  11   3      395.87      390.02      7.61 o 
   2  11   3       72.53       68.52      3.68 o 
   3  11   3       71.05       73.39      3.79 o 
   4  11   3      656.59      700.98     13.82 o 
   5  11   3        5.47       10.58      3.67 o 
  -6  12   3      197.69      204.18      8.50 o 
  -5  12   3      207.62      203.50     10.84 o 
  -4  12   3      132.60      145.09      4.62 o 
  -3  12   3       41.23       53.96      3.80 o 
  -2  12   3      431.12      437.13      9.47 o 
  -1  12   3        3.52        5.38      2.88 o 
   0  12   3      200.73      206.52      5.52 o 
   1  12   3       38.23       35.35      3.34 o 
   2  12   3       47.92       42.58      3.61 o 
   3  12   3        4.44        4.60      3.21 o 
  -4  13   3       38.07       47.19      5.25 o 
  -3  13   3      230.82      239.36      6.80 o 
  -2  13   3      290.27      305.80      7.90 o 
  -1  13   3      213.06      199.11      6.81 o 
   0  13   3       73.87       79.71      6.65 o 
   1  13   3        4.45        7.20      3.30 o 
  -2 -15   4      164.31      158.72     10.59 o 
  -1 -15   4       66.40       63.86      4.24 o 
   0 -15   4      130.80      120.93     12.02 o 
   1 -15   4       14.39        8.74      3.22 o 
   2 -15   4      357.44      393.24      7.95 o 
   3 -15   4      351.70      373.85     11.25 o 
   4 -15   4        4.94        6.76      2.17 o 
  -4 -14   4       51.80       48.62      5.61 o 
  -3 -14   4      190.33      196.97      5.79 o 
  -2 -14   4      489.73      483.37     10.01 o 
  -1 -14   4        2.14        4.79      3.08 o 
   0 -14   4      817.52      869.93     13.87 o 
   1 -14   4      142.58      137.65      7.57 o 
   2 -14   4      242.65      254.56      6.89 o 
   3 -14   4       86.08       94.67      4.59 o 
   4 -14   4       70.45       71.18      5.23 o 
   5 -14   4      342.69      363.12     13.98 o 
   6 -14   4       32.16       38.49      5.33 o 
  -5 -13   4       48.91       50.85      3.75 o 
  -4 -13   4      419.36      427.59      9.98 o 
  -3 -13   4       63.42       53.46      2.68 o 
  -2 -13   4      142.40      141.92      4.23 o 
  -1 -13   4        5.09        6.67      2.91 o 
   0 -13   4       68.81       71.54      3.93 o 
   1 -13   4      215.64      205.15      5.98 o 
   2 -13   4      110.55      114.27      4.15 o 
   3 -13   4       53.66       62.07      3.41 o 
   4 -13   4       21.02       27.16      2.67 o 
   5 -13   4       97.50       95.88      5.68 o 
   6 -13   4        1.57        6.39      3.65 o 
   7 -13   4      148.43      152.92      6.05 o 
  -6 -12   4       62.92       60.27      5.23 o 
  -5 -12   4       10.31        7.28      2.97 o 
  -4 -12   4      129.33      126.86      4.59 o 
  -3 -12   4        6.32        7.44      2.00 o 
  -2 -12   4      143.64      147.46      4.65 o 
  -1 -12   4      169.91      171.65      4.49 o 
   0 -12   4      725.14      717.49     11.21 o 
   1 -12   4      179.85      200.52      4.95 o 
   2 -12   4       74.68       71.67      3.30 o 
   3 -12   4     1298.48     1276.41     16.63 o 
   4 -12   4       46.37       49.73      2.78 o 
   5 -12   4      607.99      614.56      9.34 o 
   6 -12   4       34.90       34.01      3.78 o 
   7 -12   4       78.00       77.97      4.45 o 
   8 -12   4       25.60       27.57      5.30 o 
  -7 -11   4       16.18       16.01      3.32 o 
  -6 -11   4      259.35      256.94      7.29 o 
  -5 -11   4       46.68       43.27      3.29 o 
  -4 -11   4      258.61      246.49      9.97 o 
  -3 -11   4      310.65      308.12      5.83 o 
  -2 -11   4       81.13       82.93      4.74 o 
  -1 -11   4     1130.53     1106.95     14.67 o 
   0 -11   4      320.38      308.15      5.78 o 
   1 -11   4      538.90      499.74      7.50 o 
   2 -11   4       32.11       33.48      1.94 o 
   3 -11   4      796.70      765.64     10.52 o 
   4 -11   4       23.19       23.17      2.00 o 
   5 -11   4      138.81      133.55      6.36 o 
   6 -11   4       10.05        7.17      3.22 o 
   7 -11   4        5.10        2.14      3.17 o 
   8 -11   4       44.06       45.00     10.67 o 
  -8 -10   4       76.31       74.89      5.35 o 
  -7 -10   4        0.54        3.54      3.06 o 
  -6 -10   4      314.79      305.60      6.68 o 
  -5 -10   4      178.61      163.82      5.28 o 
  -4 -10   4      406.14      378.74      8.78 o 
  -3 -10   4      136.21      145.72      3.59 o 
  -2 -10   4     1350.57     1282.86     18.51 o 
  -1 -10   4      408.74      385.38      6.02 o 
   0 -10   4       30.02       24.90      1.89 o 
   1 -10   4     1238.68     1227.55     14.31 o 
   2 -10   4      274.09      252.09      4.13 o 
   3 -10   4      744.37      731.77      8.47 o 
   4 -10   4        7.48       10.36      1.70 o 
   5 -10   4      317.08      333.31      6.71 o 
   6 -10   4       76.18       84.58      4.17 o 
   7 -10   4      402.63      387.44      8.61 o 
   8 -10   4       27.44       35.07      3.20 o 
   9 -10   4       40.92       35.28      5.29 o 
  -9  -9   4       17.96       14.91      5.63 o 
  -8  -9   4       77.62       83.65      5.18 o 
  -7  -9   4       45.00       36.99      7.51 o 
  -6  -9   4      712.11      729.85     13.47 o 
  -5  -9   4      294.80      282.04      6.78 o 
  -4  -9   4      187.76      173.77      4.34 o 
  -3  -9   4     3320.36     3158.68     43.36 o 
  -2  -9   4      146.56      142.72      3.50 o 
  -1  -9   4      252.28      236.72      4.19 o 
   0  -9   4      451.87      433.38      5.73 o 
   1  -9   4     1347.97     1246.19     14.39 o 
   2  -9   4      341.23      324.64      4.36 o 
   3  -9   4      570.37      550.13      7.07 o 
   4  -9   4       43.53       41.05      1.86 o 
   5  -9   4       60.37       63.35      3.21 o 
   6  -9   4       10.12       11.35      2.43 o 
   7  -9   4      451.93      469.25      8.33 o 
   8  -9   4       15.93       16.32      2.83 o 
   9  -9   4      116.39      112.44      6.64 o 
  -9  -8   4       41.12       37.72      4.45 o 
  -8  -8   4      225.82      221.59      8.66 o 
  -7  -8   4      619.35      598.35     11.53 o 
  -6  -8   4      542.50      492.58      8.65 o 
  -5  -8   4     1116.07     1106.26     16.46 o 
  -4  -8   4        3.84        7.00      1.99 o 
  -3  -8   4      278.64      297.00      6.47 o 
  -2  -8   4      270.61      268.37      4.34 o 
  -1  -8   4     2269.74     2257.70     25.12 o 
   0  -8   4       28.23       32.67      1.60 o 
   1  -8   4      340.46      305.94      4.30 o 
   2  -8   4        5.85        5.40      1.11 o 
   3  -8   4      904.53      897.58     10.62 o 
   4  -8   4       48.37       48.30      1.83 o 
   5  -8   4      216.62      205.50      6.39 o 
   6  -8   4      235.76      227.93      4.57 o 
   7  -8   4        8.02       11.06      2.35 o 
   8  -8   4      221.37      212.63      5.30 o 
   9  -8   4       79.28       81.01      5.68 o 
  10  -8   4      156.22      167.70     11.97 o 
 -10  -7   4      206.00      117.35      9.29 o 
  -8  -7   4     1030.69      971.34     85.97 o 
  -7  -7   4      297.76      283.49      6.14 o 
  -6  -7   4      402.42      437.81      8.65 o 
  -5  -7   4     2967.95     2925.49     42.85 o 
  -4  -7   4      253.12      248.42      5.68 o 
  -3  -7   4     2019.31     2007.07     36.95 o 
  -2  -7   4      197.39      193.93      2.96 o 
  -1  -7   4     1161.11     1103.61     12.56 o 
   0  -7   4      758.05      770.40      9.03 o 
   1  -7   4     2761.33     2701.97     27.74 o 
   2  -7   4      959.69      984.91     11.41 o 
   3  -7   4      157.59      155.55      2.78 o 
   4  -7   4      932.00      912.03     10.76 o 
   5  -7   4       33.61       37.00      2.01 o 
   6  -7   4      450.71      440.27      8.60 o 
   7  -7   4      362.09      358.88      8.19 o 
   8  -7   4       87.72       96.39      3.49 o 
   9  -7   4       95.81       92.11      4.66 o 
  10  -7   4      175.21      181.14      7.28 o 
 -10  -6   4      100.49      111.77     10.13 o 
  -9  -6   4       91.52       89.47      6.52 o 
  -8  -6   4      651.63      675.32     13.43 o 
  -7  -6   4      647.43      673.97     18.25 o 
  -6  -6   4      115.57      129.05      4.29 o 
  -5  -6   4      764.21      797.36     12.07 o 
  -4  -6   4        1.04        3.35      1.63 o 
  -3  -6   4     1238.12     1211.69     19.84 o 
  -2  -6   4       26.88       14.28      0.92 o 
  -1  -6   4     1097.80     1049.07     11.89 o 
   0  -6   4        8.85        8.28      0.81 o 
   1  -6   4     2240.27     2292.11     23.55 o 
   2  -6   4      906.03      861.23     10.58 o 
   3  -6   4      362.65      352.06      4.65 o 
   4  -6   4      637.09      622.55      7.59 o 
   5  -6   4      397.91      363.79      5.94 o 
   6  -6   4      328.02      338.43      6.33 o 
   7  -6   4      225.90      237.28      5.07 o 
   8  -6   4      516.38      513.34      8.59 o 
   9  -6   4        1.81        5.80      3.21 o 
  10  -6   4        2.36        6.58      3.56 o 
 -11  -5   4       61.71       59.09      5.09 o 
 -10  -5   4      276.66      285.12     10.38 o 
  -9  -5   4      185.50      178.89      7.84 o 
  -8  -5   4      147.27      160.14      5.86 o 
  -7  -5   4     1110.24     1051.21     15.72 o 
  -6  -5   4      244.53      222.85      4.74 o 
  -5  -5   4     1019.60      995.35     16.67 o 
  -4  -5   4      192.70      201.48      5.49 o 
  -3  -5   4     1526.31     1570.93     25.16 o 
  -2  -5   4        5.15        3.95      0.79 o 
  -1  -5   4     4039.03     4191.96     42.46 o 
   0  -5   4      858.52      824.17     10.30 o 
   1  -5   4     2144.17     2143.56     23.67 o 
   2  -5   4     1000.88      977.39     11.15 o 
   3  -5   4      397.21      381.11      4.84 o 
   4  -5   4     1447.64     1414.66     15.96 o 
   5  -5   4      271.07      274.92      4.56 o 
   6  -5   4       87.46       84.00      2.74 o 
   7  -5   4      613.44      603.92      9.62 o 
   8  -5   4      221.23      217.21      6.36 o 
   9  -5   4        5.57        7.70      3.17 o 
  10  -5   4       21.44       14.55      3.61 o 
  11  -5   4       14.14       17.56      3.84 o 
 -11  -4   4      421.00      413.83     10.63 o 
 -10  -4   4       80.06       82.47      4.99 o 
  -9  -4   4      384.52      386.23     18.83 o 
  -8  -4   4       65.25       71.66      4.05 o 
  -7  -4   4      310.69      302.48      5.77 o 
  -6  -4   4      335.10      296.76      5.44 o 
  -5  -4   4      494.32      473.03      6.53 o 
  -4  -4   4       24.33       13.57      1.40 o 
  -3  -4   4      329.24      264.09      5.90 o 
  -2  -4   4       10.90       14.69      0.95 o 
  -1  -4   4      874.50      876.29     14.07 o 
   0  -4   4     3571.79     3612.27     41.14 o 
   1  -4   4      348.96      355.39      4.77 o 
   2  -4   4     1378.63     1283.44     14.38 o 
   3  -4   4       31.26       34.83      1.17 o 
   4  -4   4     1543.17     1634.92     18.30 o 
   5  -4   4       36.83       32.86      1.68 o 
   6  -4   4      882.05      858.43     11.44 o 
   7  -4   4       82.09       76.69      3.02 o 
   8  -4   4       23.37       23.21      1.96 o 
   9  -4   4      103.76      102.08      4.63 o 
  10  -4   4       47.21       46.45      4.03 o 
  11  -4   4       29.00       42.45      4.21 o 
 -11  -3   4      116.72      109.91      7.19 o 
 -10  -3   4       13.22       21.74      3.82 o 
  -9  -3   4      188.26      180.75      6.31 o 
  -8  -3   4        2.32        2.53      2.71 o 
  -7  -3   4       31.47       29.37      2.10 o 
  -6  -3   4      289.37      310.14      5.31 o 
  -5  -3   4     2359.56     2456.41     29.76 o 
  -4  -3   4      498.65      546.01      7.95 o 
  -3  -3   4     1327.86     1391.47     18.81 o 
  -2  -3   4     6348.86     6608.68     87.54 o 
  -1  -3   4     6373.82     6587.30    136.48 o 
   0  -3   4     1756.58     1773.99     19.48 o 
   1  -3   4      495.67      521.59      6.05 o 
   2  -3   4     8706.06     8629.98     96.97 o 
   3  -3   4       89.97      103.36      1.87 o 
   4  -3   4      857.68      862.86      9.07 o 
   5  -3   4     1270.69     1387.50     19.60 o 
   6  -3   4      273.28      296.53      4.49 o 
   7  -3   4       11.70       18.58      1.87 o 
   8  -3   4      522.83      521.91      9.02 o 
   9  -3   4      254.00      255.33      6.85 o 
  10  -3   4       30.59       33.38      3.73 o 
  11  -3   4       32.33       38.87      4.20 o 
 -11  -2   4       80.77       77.20      5.12 o 
 -10  -2   4        3.90        5.25      3.57 o 
  -9  -2   4       95.97      110.41      5.72 o 
  -8  -2   4       12.63        7.13      2.70 o 
  -7  -2   4     1958.36     1967.36     27.59 o 
  -6  -2   4     1179.47     1255.70     15.72 o 
  -5  -2   4      504.30      468.37      6.40 o 
  -4  -2   4      186.36      190.09      3.49 o 
  -3  -2   4     1303.87     1484.82     20.03 o 
  -2  -2   4     4798.61     5061.05     86.00 o 
  -1  -2   4     1687.26     1916.25     25.47 o 
   0  -2   4      845.61      821.47      8.50 o 
   1  -2   4        0.12        0.89      0.47 o 
   2  -2   4     2549.15     2496.28     26.93 o 
   3  -2   4      113.01      134.59      2.32 o 
   4  -2   4     1759.64     1741.87     18.09 o 
   5  -2   4      113.77      102.67      3.89 o 
   6  -2   4      200.50      182.05      3.28 o 
   7  -2   4     1192.73     1071.55     14.11 o 
   8  -2   4       67.95       65.08      3.09 o 
   9  -2   4       24.67       26.05      2.79 o 
  10  -2   4      195.58      194.55      5.56 o 
  11  -2   4      376.43      391.89     11.69 o 
 -11  -1   4       90.69       84.87      5.33 o 
 -10  -1   4       51.84       52.63      4.15 o 
  -9  -1   4      216.50      226.68      8.02 o 
  -8  -1   4       11.55       12.66      2.42 o 
  -7  -1   4      289.21      290.83      5.04 o 
  -6  -1   4      274.63      268.98      3.96 o 
  -5  -1   4     1057.70     1175.93     14.61 o 
  -4  -1   4     2834.21     3050.29     41.39 o 
  -3  -1   4      684.71      732.48     10.16 o 
  -2  -1   4       76.33       75.81      1.67 o 
  -1  -1   4       40.26       26.00      2.59 o 
   0  -1   4     5069.51     4958.23     49.54 o 
   1  -1   4      643.06      677.80      7.04 o 
   2  -1   4     2270.94     2141.42     21.89 o 
   3  -1   4     2926.83     3115.08     31.79 o 
   4  -1   4      986.29      966.07     11.07 o 
   5  -1   4      454.92      428.76     12.04 o 
   6  -1   4      505.31      478.00      6.30 o 
   7  -1   4       16.26       22.73      1.88 o 
   8  -1   4      190.66      171.23      4.46 o 
   9  -1   4      218.41      233.90      6.39 o 
  10  -1   4      113.74      121.16      8.75 o 
  11  -1   4       26.34       25.56      4.28 o 
 -11   0   4      144.39      150.84      6.28 o 
 -10   0   4      165.27      154.97      5.97 o 
  -9   0   4      104.79      102.92      4.01 o 
  -8   0   4      760.81      745.83     11.78 o 
  -7   0   4      588.51      609.69      9.76 o 
  -6   0   4      567.26      566.56      6.44 o 
  -5   0   4       88.57       96.47      1.91 o 
  -4   0   4     5154.30     5878.96     64.13 o 
  -3   0   4      210.72      286.61      3.61 o 
  -2   0   4     1118.39     1182.58     15.24 o 
  -1   0   4      116.53      143.21      2.45 o 
   0   0   4     3610.58     3805.76     37.85 o 
   1   0   4      810.14      776.57      8.79 o 
   2   0   4     3056.49     3191.95     34.84 o 
   3   0   4      146.12      135.61      2.18 o 
   4   0   4       48.44       57.15      3.39 o 
   5   0   4      623.28      598.45      7.31 o 
   6   0   4      297.71      281.44      4.65 o 
   7   0   4      145.06      147.31      3.75 o 
   8   0   4      387.88      387.31      7.18 o 
   9   0   4      335.60      324.64      8.14 o 
  10   0   4       62.30       65.05      4.57 o 
 -11   1   4       43.56       48.51      7.67 o 
 -10   1   4       92.16       84.75      3.92 o 
  -9   1   4      216.78      219.89      5.34 o 
  -8   1   4      414.82      420.30      7.58 o 
  -7   1   4     1908.67     2013.93     28.38 o 
  -6   1   4     2993.31     3222.34     35.18 o 
  -5   1   4      174.38      161.32      2.45 o 
  -4   1   4     3016.09     3289.89     33.21 o 
  -3   1   4      166.16      197.88      2.49 o 
  -2   1   4     6882.91     7504.83     96.75 o 
  -1   1   4     1263.26     1389.45     16.52 o 
   0   1   4      921.93      816.89      9.19 o 
   1   1   4     3605.14     3869.99     42.15 o 
   2   1   4     1260.68     1232.91     15.25 o 
   3   1   4      658.24      647.83      7.61 o 
   4   1   4      259.99      303.32      4.12 o 
   5   1   4      428.47      438.82      6.15 o 
   6   1   4       97.64       98.34      2.54 o 
   7   1   4      342.81      347.57      5.62 o 
   8   1   4        8.60       10.75      2.94 o 
   9   1   4      204.61      204.49     10.09 o 
  10   1   4        2.21        3.31      3.64 o 
 -11   2   4       62.36       64.72      6.19 o 
 -10   2   4       19.19       16.26      3.53 o 
  -9   2   4     1275.69     1266.17     20.18 o 
  -8   2   4      149.64      149.23      4.43 o 
  -7   2   4      331.06      342.36      6.28 o 
  -6   2   4     2885.62     3135.68     38.01 o 
  -5   2   4        9.08       11.12      1.21 o 
  -4   2   4     1390.87     1380.03     16.88 o 
  -3   2   4      193.95      206.44      3.19 o 
  -2   2   4      357.37      341.02      8.20 o 
  -1   2   4      361.41      365.24      4.02 o 
   0   2   4     4477.61     4718.06     55.92 o 
   1   2   4       99.06       86.90      1.64 o 
   2   2   4      316.63      315.20      5.28 o 
   3   2   4     1535.73     1566.46     17.54 o 
   4   2   4      928.15      886.10     10.88 o 
   5   2   4     1010.07     1003.71     12.03 o 
   6   2   4      879.35      850.88     11.31 o 
   7   2   4      223.23      227.18      5.69 o 
   8   2   4       41.60       48.86      3.68 o 
   9   2   4      560.51      574.57     24.63 o 
  10   2   4        7.34        8.21      3.91 o 
 -11   3   4      149.76      137.00      7.17 o 
 -10   3   4      242.89      233.23      8.60 o 
  -9   3   4      388.51      377.01     10.54 o 
  -8   3   4      933.85      956.60     20.52 o 
  -7   3   4        7.02        5.06      2.93 o 
  -6   3   4     1183.79     1186.07     16.55 o 
  -5   3   4       18.30       23.02      3.35 o 
  -4   3   4     2040.36     2099.30     28.23 o 
  -3   3   4      871.64      934.43     14.85 o 
  -2   3   4     1497.51     1476.46     22.92 o 
  -1   3   4      470.82      478.48      5.23 o 
   0   3   4     4146.61     4383.63     47.80 o 
   1   3   4     1378.78     1332.56     14.95 o 
   2   3   4     1323.11     1365.17     15.36 o 
   3   3   4     2190.16     2138.32     23.80 o 
   4   3   4      127.14      136.57      2.66 o 
   5   3   4        9.86       18.37      3.53 o 
   6   3   4       26.57       24.14      2.61 o 
   7   3   4      219.60      208.38      6.13 o 
   8   3   4       21.41       21.10      4.74 o 
   9   3   4       45.87       50.18      4.31 o 
  10   3   4      151.83      151.09      6.57 o 
 -11   4   4       12.09        9.70      5.01 o 
 -10   4   4      132.76      132.51      6.82 o 
  -9   4   4       17.40       18.86      4.31 o 
  -8   4   4      656.93      641.72     14.99 o 
  -7   4   4       39.30       36.11      3.75 o 
  -6   4   4      486.54      503.72      9.11 o 
  -5   4   4      133.13      126.82      3.85 o 
  -4   4   4      207.14      208.04      4.71 o 
  -3   4   4       57.93       76.08      5.36 o 
  -2   4   4     2667.12     2772.76     30.45 o 
  -1   4   4      752.59      677.97      8.69 o 
   0   4   4      361.15      321.48      4.16 o 
   1   4   4     2659.45     2722.07     30.06 o 
   2   4   4       80.41       91.26      2.90 o 
   3   4   4      193.97      196.86      3.21 o 
   4   4   4      519.27      492.20      6.35 o 
   5   4   4      499.03      511.10      7.49 o 
   6   4   4      735.01      723.15     19.22 o 
   7   4   4      310.70      317.23     13.24 o 
   8   4   4        6.04        8.21      4.22 o 
   9   4   4       61.99       56.49      4.59 o 
 -11   5   4      139.09      150.39      9.64 o 
 -10   5   4      253.26      248.52     12.62 o 
  -9   5   4       10.62       14.29      4.39 o 
  -8   5   4      131.87      134.65      6.65 o 
  -7   5   4        8.58        3.89      3.17 o 
  -6   5   4     1093.51     1086.39     17.76 o 
  -5   5   4      159.38      152.33      4.31 o 
  -4   5   4     1702.51     1709.01     26.74 o 
  -3   5   4     1409.99     1420.20     22.38 o 
  -2   5   4      979.59     1047.08     14.83 o 
  -1   5   4     3161.14     3099.59     37.26 o 
   0   5   4      521.82      525.39      6.45 o 
   1   5   4      953.60      880.50     10.29 o 
   2   5   4       22.19       25.07      1.38 o 
   3   5   4     1879.35     1742.76     19.70 o 
   4   5   4      678.24      665.62      9.25 o 
   5   5   4      525.31      506.32      7.54 o 
   6   5   4       62.24       58.96      2.97 o 
   7   5   4       20.85       15.72      3.05 o 
   8   5   4      865.20      908.04     68.58 o 
   9   5   4        1.69       -4.05      4.74 o 
 -10   6   4       43.59       42.86      7.08 o 
  -9   6   4       43.54       45.76      5.12 o 
  -8   6   4      251.23      240.16      8.23 o 
  -7   6   4       78.31       75.26      4.83 o 
  -6   6   4      719.90      686.71     12.11 o 
  -5   6   4      376.29      361.63      7.29 o 
  -4   6   4      259.92      257.73      5.78 o 
  -3   6   4      938.28      906.54     12.89 o 
  -2   6   4      358.62      313.06      4.82 o 
  -1   6   4      432.14      451.16      7.14 o 
   0   6   4      152.30      145.88      6.00 o 
   1   6   4     1122.95     1080.76     12.55 o 
   2   6   4      155.61      124.46      3.03 o 
   3   6   4      741.05      719.68      9.94 o 
   4   6   4      348.17      327.48      5.56 o 
   5   6   4      318.85      335.42      9.32 o 
   6   6   4      162.20      167.70      4.68 o 
   7   6   4       75.96       81.34      4.15 o 
   8   6   4       34.19       43.97      5.38 o 
 -10   7   4       79.44       88.68      9.89 o 
  -9   7   4        7.88       12.72      4.62 o 
  -8   7   4      602.42      566.90     34.03 o 
  -7   7   4      330.25      331.69      9.56 o 
  -6   7   4      115.94      125.58      6.16 o 
  -5   7   4       96.04      114.96      4.36 o 
  -4   7   4      324.39      336.64      7.09 o 
  -3   7   4      561.20      590.83      9.02 o 
  -2   7   4      469.80      438.50      7.12 o 
  -1   7   4      143.62      141.53      3.85 o 
   0   7   4       65.95       76.83      2.94 o 
   1   7   4     1978.87     1893.85     23.42 o 
   2   7   4      485.53      470.82     11.30 o 
   3   7   4      591.50      614.45      8.88 o 
   4   7   4      429.66      403.46      6.55 o 
   5   7   4       38.23       38.69      3.01 o 
   6   7   4      903.18      957.59     14.83 o 
   7   7   4       89.17      100.41      6.30 o 
   8   7   4       13.24       13.59      5.19 o 
  -9   8   4      166.75      162.81      8.02 o 
  -8   8   4        6.64        5.47      4.35 o 
  -7   8   4       57.22       62.94      5.02 o 
  -6   8   4      156.01      146.53      6.85 o 
  -5   8   4      881.36      840.83     14.56 o 
  -4   8   4        6.07       10.02      2.59 o 
  -3   8   4      588.31      592.44      9.23 o 
  -2   8   4       48.52       42.95      2.42 o 
  -1   8   4     1787.37     1671.08     39.74 o 
   0   8   4      216.70      213.20      4.20 o 
   1   8   4      418.72      418.78      7.36 o 
   2   8   4      711.38      669.68     10.71 o 
   3   8   4      174.70      165.79      4.65 o 
   4   8   4      298.14      285.59      6.08 o 
   5   8   4      116.61      116.54      4.44 o 
   6   8   4        9.53       14.15      2.93 o 
   7   8   4       17.75       21.02      3.55 o 
  -9   9   4      181.46      200.46      8.97 o 
  -8   9   4      209.15      215.63      8.75 o 
  -7   9   4      146.58      146.27      7.35 o 
  -6   9   4      148.50      146.43      7.01 o 
  -5   9   4     1122.99     1112.79     18.74 o 
  -4   9   4       17.54       13.25      2.89 o 
  -3   9   4      698.90      692.79     10.69 o 
  -2   9   4      611.89      600.75      9.56 o 
  -1   9   4      440.50      413.98     10.50 o 
   0   9   4       96.70      108.43      4.98 o 
   1   9   4      687.26      672.44     10.89 o 
   2   9   4      186.81      179.74      4.76 o 
   3   9   4      122.66      119.40      4.44 o 
   4   9   4      408.00      445.96      9.64 o 
   5   9   4      141.16      148.21      4.90 o 
   6   9   4       64.28       62.81      4.92 o 
  -8  10   4      698.37      657.00     16.39 o 
  -7  10   4      665.69      639.61     21.89 o 
  -6  10   4        8.96        3.98      9.55 o 
  -5  10   4      937.04      919.10     16.12 o 
  -4  10   4      103.97       89.28      4.30 o 
  -3  10   4      298.97      299.10      6.03 o 
  -2  10   4       28.08       26.72      2.65 o 
  -1  10   4      520.51      506.16     10.27 o 
   0  10   4      632.05      621.60     10.33 o 
   1  10   4      205.04      225.72      9.86 o 
   2  10   4      263.02      272.91      6.08 o 
   3  10   4      179.52      181.57      5.22 o 
   4  10   4      137.12      151.18      5.10 o 
   5  10   4        0.24        1.73      5.63 o 
  -7  11   4      297.13      292.23     10.16 o 
  -6  11   4       79.90       68.70      5.79 o 
  -5  11   4       84.42       95.09     11.06 o 
  -4  11   4      283.61      286.44      7.39 o 
  -3  11   4      183.89      171.96      4.83 o 
  -2  11   4      206.06      195.75      7.49 o 
  -1  11   4      311.03      321.69      7.72 o 
   0  11   4        7.93       10.88      3.53 o 
   1  11   4      285.64      297.28      6.62 o 
   2  11   4      525.93      549.12      9.77 o 
   3  11   4        8.55        6.40      3.67 o 
   4  11   4       20.05       19.53      3.95 o 
  -5  12   4      393.91      399.37      9.22 o 
  -4  12   4       48.21       52.50      4.25 o 
  -3  12   4      340.31      356.86      8.14 o 
  -2  12   4      158.46      159.44      6.01 o 
  -1  12   4      380.79      397.65     13.03 o 
   0  12   4      601.15      618.99     10.72 o 
   1  12   4        1.00        2.48      3.08 o 
   2  12   4      122.72      147.85      6.06 o 
  -2 -15   5      180.46      185.21      6.77 o 
  -1 -15   5       23.92       20.40      4.14 o 
   0 -15   5        5.61        5.71      3.06 o 
   1 -15   5       91.04       94.05      4.22 o 
   2 -15   5       34.57       34.81      3.48 o 
   3 -15   5       13.58       23.64      3.94 o 
   4 -15   5      200.77      211.71      6.95 o 
  -4 -14   5      417.79      432.20     10.97 o 
  -3 -14   5        7.16       13.09      3.52 o 
  -2 -14   5      103.37       94.23      9.11 o 
  -1 -14   5       59.92       66.57      3.87 o 
   0 -14   5      232.73      205.76      9.16 o 
   1 -14   5       95.84       92.46      4.02 o 
   2 -14   5      224.66      243.47      5.98 o 
   3 -14   5      360.55      401.09      7.80 o 
   4 -14   5       62.40       62.10      4.50 o 
   5 -14   5      136.44      148.89      5.47 o 
   6 -14   5        3.51        3.90      2.91 o 
  -6 -13   5      354.37      342.84      9.05 o 
  -5 -13   5       97.24      102.34      5.07 o 
  -4 -13   5       45.50       45.98      3.89 o 
  -3 -13   5      116.15       98.00      4.11 o 
  -2 -13   5       41.55       40.72      2.86 o 
  -1 -13   5      326.18      328.28      6.55 o 
   0 -13   5      155.11      145.12      5.32 o 
   1 -13   5      140.42      134.07      4.41 o 
   2 -13   5       37.68       49.58      4.17 o 
   3 -13   5       77.89       79.46      3.63 o 
   4 -13   5        3.50        6.15      2.94 o 
   5 -13   5      185.73      204.82      7.32 o 
   6 -13   5       64.05       70.97      3.53 o 
   7 -13   5       76.38       78.10      4.77 o 
  -7 -12   5      141.72      148.70      6.34 o 
  -6 -12   5       86.03       75.88      4.74 o 
  -5 -12   5        0.66        4.70      2.89 o 
  -4 -12   5      276.40      276.85      6.36 o 
  -3 -12   5      699.31      670.32     12.73 o 
  -2 -12   5      448.37      423.89      7.63 o 
  -1 -12   5       48.15       47.81      2.78 o 
   0 -12   5       73.72       74.65      2.90 o 
   1 -12   5      475.78      484.91      7.48 o 
   2 -12   5       10.95       13.02      1.95 o 
   3 -12   5      260.16      261.24      5.10 o 
   4 -12   5      193.50      200.88      4.13 o 
   5 -12   5       16.12       19.80      2.64 o 
   6 -12   5        8.72        4.75      2.98 o 
   7 -12   5       48.16       44.26      4.01 o 
   8 -12   5        0.68        2.96      3.44 o 
  -7 -11   5      107.52       99.80      7.66 o 
  -6 -11   5      633.77      600.71     12.37 o 
  -5 -11   5        6.32        3.28      2.77 o 
  -4 -11   5      266.40      263.05      7.03 o 
  -3 -11   5      626.78      582.42     16.47 o 
  -2 -11   5      567.29      544.46      8.88 o 
  -1 -11   5      471.17      463.58      7.83 o 
   0 -11   5      220.38      220.98      4.35 o 
   1 -11   5      150.70      165.97      3.86 o 
   2 -11   5       66.53       69.55      2.39 o 
   3 -11   5      360.31      394.95      5.76 o 
   4 -11   5       27.16       21.27      2.80 o 
   5 -11   5      230.63      219.09      5.38 o 
   6 -11   5       49.94       50.25      6.11 o 
   7 -11   5      170.57      182.39      6.23 o 
   8 -11   5      218.41      209.75      6.49 o 
  -8 -10   5      207.47      211.04      7.52 o 
  -7 -10   5       53.45       59.29      5.75 o 
  -6 -10   5      193.15      194.78      5.41 o 
  -5 -10   5      202.44      182.50      4.97 o 
  -4 -10   5      353.22      340.93      6.71 o 
  -3 -10   5        7.93        7.96      2.60 o 
  -2 -10   5       51.46       57.72      2.55 o 
  -1 -10   5      622.04      637.10      8.93 o 
   0 -10   5        4.66        3.47      1.55 o 
   1 -10   5      126.23      148.40      3.11 o 
   2 -10   5      216.19      211.76      4.05 o 
   3 -10   5       89.53       96.79      2.60 o 
   4 -10   5       55.16       54.93      2.16 o 
   5 -10   5      503.97      507.18      7.81 o 
   6 -10   5      207.41      207.70      5.26 o 
   7 -10   5        2.60        0.76      3.09 o 
   8 -10   5        4.17        4.99      3.10 o 
   9 -10   5        4.95        7.65      4.55 o 
  -9  -9   5       22.63       24.08      5.60 o 
  -8  -9   5       18.77       22.95      4.31 o 
  -7  -9   5        8.60        7.57      2.91 o 
  -6  -9   5      110.34      110.72      4.12 o 
  -5  -9   5       36.80       34.35      2.81 o 
  -4  -9   5      544.83      535.40     13.04 o 
  -3  -9   5     1133.31     1122.19     18.98 o 
  -2  -9   5      941.15      885.79     12.99 o 
  -1  -9   5      298.81      304.04      4.89 o 
   0  -9   5      160.90      152.90      2.89 o 
   1  -9   5     1271.13     1266.00     14.63 o 
   2  -9   5       85.11       93.86      2.35 o 
   3  -9   5     1127.74     1095.76     12.88 o 
   4  -9   5      148.25      147.65      3.13 o 
   5  -9   5       12.00       13.92      2.03 o 
   6  -9   5      570.09      563.67      9.80 o 
   7  -9   5       18.62       21.45      2.76 o 
   8  -9   5       10.60       14.02      2.77 o 
   9  -9   5       97.03       91.55      6.28 o 
  -9  -8   5      523.31      465.12     44.73 o 
  -8  -8   5      104.33      109.56      5.51 o 
  -7  -8   5       93.49       93.49      3.97 o 
  -6  -8   5      353.73      332.84      9.07 o 
  -5  -8   5       31.15       45.13      2.67 o 
  -4  -8   5      337.97      353.95      7.37 o 
  -3  -8   5     1466.46     1499.43     24.58 o 
  -2  -8   5      157.61      159.34      2.87 o 
  -1  -8   5      305.28      288.74      4.01 o 
   0  -8   5       53.28       61.57      3.86 o 
   1  -8   5       60.97       51.51      1.85 o 
   2  -8   5      420.63      402.00      5.38 o 
   3  -8   5      235.58      245.59      3.84 o 
   4  -8   5      830.01      802.83      9.71 o 
   5  -8   5       27.40       27.69      2.05 o 
   6  -8   5      216.89      210.47      6.09 o 
   7  -8   5       10.81       10.78      2.45 o 
   8  -8   5       66.73       65.52      3.29 o 
   9  -8   5       87.06       91.78      4.83 o 
  10  -8   5       48.72       49.05      8.61 o 
 -10  -7   5       28.20       25.57      5.68 o 
  -9  -7   5       49.04       54.20      4.64 o 
  -8  -7   5      163.41      165.13      9.57 o 
  -7  -7   5       32.41       23.48      4.63 o 
  -6  -7   5      547.36      531.92     12.63 o 
  -5  -7   5      929.87      858.69     13.08 o 
  -4  -7   5     1073.62     1019.12     19.98 o 
  -3  -7   5      115.88      110.70      3.61 o 
  -2  -7   5       23.74       23.53      1.20 o 
  -1  -7   5     2003.50     2012.57     25.71 o 
   0  -7   5      747.92      746.48      9.64 o 
   1  -7   5     2389.69     2411.60     24.85 o 
   2  -7   5      169.84      159.82      3.26 o 
   3  -7   5       55.87       51.44      1.70 o 
   4  -7   5     2031.21     2005.33     22.53 o 
   5  -7   5     1529.86     1460.53     18.73 o 
   6  -7   5      689.11      658.15     10.47 o 
   7  -7   5      242.26      242.82      6.37 o 
   8  -7   5      245.45      254.81      5.75 o 
   9  -7   5        5.47       11.30      3.40 o 
  10  -7   5       92.53       94.67      5.40 o 
 -10  -6   5      148.94      165.26      8.41 o 
  -9  -6   5      203.69      213.40      7.04 o 
  -8  -6   5       77.27       72.90      4.45 o 
  -7  -6   5       36.78       42.43      2.82 o 
  -6  -6   5       26.77       43.40      2.57 o 
  -5  -6   5      852.54      843.16     22.48 o 
  -4  -6   5      426.44      445.31      8.33 o 
  -3  -6   5     1547.72     1611.64     21.95 o 
  -2  -6   5      125.05      140.78      2.83 o 
  -1  -6   5       30.17       21.27      0.83 o 
   0  -6   5      524.54      533.32      6.40 o 
   1  -6   5      748.44      707.65      8.33 o 
   2  -6   5      309.86      260.41      3.67 o 
   3  -6   5     1086.50     1095.65     12.61 o 
   4  -6   5     1094.82     1082.49     12.53 o 
   5  -6   5      141.31      178.23      6.69 o 
   6  -6   5       15.22       21.31      2.21 o 
   7  -6   5      211.23      215.79      5.02 o 
   8  -6   5       73.36       75.02      3.34 o 
   9  -6   5       39.20       36.35      3.69 o 
  10  -6   5       24.46       17.86      3.74 o 
 -11  -5   5      165.61      168.15      7.01 o 
 -10  -5   5        2.77        5.72      5.03 o 
  -9  -5   5        4.81        6.94      3.34 o 
  -8  -5   5      119.74      126.31      5.31 o 
  -7  -5   5      313.24      302.71      6.02 o 
  -6  -5   5      537.79      488.99      8.09 o 
  -5  -5   5      282.83      314.74      5.73 o 
  -4  -5   5       10.55       12.61      1.64 o 
  -3  -5   5      703.47      648.09     10.51 o 
  -2  -5   5     1315.51     1276.79     27.28 o 
  -1  -5   5     1035.22     1007.89     11.36 o 
   0  -5   5       44.37       66.05      1.52 o 
   1  -5   5      340.00      324.26      4.16 o 
   2  -5   5     4737.58     4731.01     51.73 o 
   3  -5   5       96.55       84.90      2.01 o 
   4  -5   5      307.98      296.61      4.12 o 
   5  -5   5       40.45       63.48      2.34 o 
   6  -5   5      585.56      571.33      9.23 o 
   7  -5   5       43.36       41.82      4.11 o 
   8  -5   5      160.03      170.04      4.50 o 
   9  -5   5       10.60       10.85      3.15 o 
  10  -5   5       31.84       29.57      3.85 o 
 -11  -4   5       24.82       19.20      4.31 o 
 -10  -4   5      217.79      230.74      7.57 o 
  -9  -4   5       82.96       92.55      4.82 o 
  -8  -4   5        4.04        5.07      2.96 o 
  -7  -4   5      988.89      981.95     14.64 o 
  -6  -4   5     1093.31     1126.63     16.38 o 
  -5  -4   5     1795.34     1806.20     22.20 o 
  -4  -4   5      396.70      413.51      6.36 o 
  -3  -4   5       28.53       49.13      1.78 o 
  -2  -4   5     5378.53     6019.85     79.59 o 
  -1  -4   5     1336.99     1365.30     20.97 o 
   0  -4   5     2331.88     2388.86     24.30 o 
   1  -4   5        6.61       14.54      0.88 o 
   2  -4   5      246.07      216.90      3.35 o 
   3  -4   5      131.80      139.59      2.33 o 
   4  -4   5      946.27      929.93      9.84 o 
   5  -4   5      365.21      394.31      5.95 o 
   6  -4   5      223.79      230.39      5.71 o 
   7  -4   5      184.92      174.39      4.84 o 
   8  -4   5      241.55      249.29      5.30 o 
   9  -4   5       56.11       53.70      3.83 o 
  10  -4   5      128.38      124.40      5.61 o 
 -11  -3   5       20.52       22.02      5.50 o 
 -10  -3   5       29.48       35.56      4.25 o 
  -9  -3   5      744.71      759.07     14.84 o 
  -8  -3   5       28.99       29.60      3.17 o 
  -7  -3   5      354.10      419.64      7.23 o 
  -6  -3   5        6.15        8.48      1.84 o 
  -5  -3   5     1890.25     2040.85     24.91 o 
  -4  -3   5     3494.13     3822.38     50.73 o 
  -3  -3   5     2069.54     2185.93     29.26 o 
  -2  -3   5       94.94       74.73      1.86 o 
  -1  -3   5      675.69      698.13      9.69 o 
   0  -3   5     2979.50     3017.22     30.63 o 
   1  -3   5     1036.67     1084.39     12.18 o 
   2  -3   5     1656.45     1503.92     18.24 o 
   3  -3   5      110.49      136.39      2.06 o 
   4  -3   5      347.40      290.71      3.56 o 
   5  -3   5      276.87      259.54      4.36 o 
   6  -3   5      759.99      777.64     11.76 o 
   7  -3   5      191.33      163.57      4.22 o 
   8  -3   5       21.93       20.84      2.38 o 
   9  -3   5      249.50      255.00      6.86 o 
  10  -3   5       28.24       34.37      3.78 o 
 -11  -2   5      236.59      216.41     10.56 o 
 -10  -2   5        3.28        3.24      4.12 o 
  -9  -2   5      407.14      412.82      9.45 o 
  -8  -2   5      274.79      250.99      5.38 o 
  -7  -2   5     1385.45     1409.13     17.72 o 
  -6  -2   5       68.86       62.51      2.06 o 
  -5  -2   5       86.34       86.53      2.37 o 
  -4  -2   5      457.96      490.73      8.22 o 
  -3  -2   5     1910.70     2104.74     28.13 o 
  -2  -2   5     1265.85     1305.21     17.64 o 
  -1  -2   5        2.30        3.76      0.65 o 
   0  -2   5      221.41      300.54      3.64 o 
   1  -2   5      141.36      143.49      2.08 o 
   2  -2   5      602.92      525.96      5.70 o 
   3  -2   5      157.57      209.24      2.69 o 
   4  -2   5      496.39      464.36      5.75 o 
   5  -2   5      651.05      627.06      7.85 o 
   6  -2   5      268.18      233.11      4.85 o 
   7  -2   5       47.55       46.99      2.31 o 
   8  -2   5      389.95      350.92      5.88 o 
   9  -2   5       70.99       82.08      3.69 o 
  10  -2   5        0.25       -0.04      2.89 o 
 -11  -1   5      241.10      229.66      7.53 o 
 -10  -1   5       68.75       72.60      4.62 o 
  -9  -1   5        7.64       14.86      2.65 o 
  -8  -1   5       76.77       78.59      3.15 o 
  -7  -1   5      680.58      716.91      8.61 o 
  -6  -1   5      654.21      683.73      7.66 o 
  -5  -1   5     1025.72     1050.72     12.15 o 
  -4  -1   5      607.51      599.32      8.78 o 
  -3  -1   5       70.69       71.31      1.95 o 
  -2  -1   5     3241.34     3643.24     49.56 o 
  -1  -1   5      202.43      242.23      3.33 o 
   0  -1   5     4552.49     4614.38     46.02 o 
   1  -1   5     1287.37     1332.99     13.61 o 
   2  -1   5      147.93      107.80      2.40 o 
   3  -1   5     1177.67     1182.24     12.44 o 
   4  -1   5     1222.60     1281.05     13.53 o 
   5  -1   5      176.29      180.56      3.16 o 
   6  -1   5        2.73        2.52      0.86 o 
   7  -1   5      708.05      717.56      9.96 o 
   8  -1   5      443.58      411.31      6.56 o 
   9  -1   5        5.58        8.21      2.66 o 
  10  -1   5       66.18       70.43      4.65 o 
 -11   0   5       45.62       43.89      5.48 o 
 -10   0   5      309.98      301.23      6.83 o 
  -9   0   5      837.85      842.76     13.35 o 
  -8   0   5      172.88      173.50      4.65 o 
  -7   0   5      169.69      169.94      3.76 o 
  -6   0   5      112.34      107.87      2.26 o 
  -5   0   5      621.07      696.90      7.64 o 
  -4   0   5     3197.70     3413.18     34.49 o 
  -3   0   5      934.69     1154.40     12.88 o 
  -2   0   5      141.76      125.03      2.25 o 
  -1   0   5     2182.10     2527.49     29.69 o 
   0   0   5       18.57       20.21      0.77 o 
   1   0   5      225.26      277.07      3.00 o 
   2   0   5     1423.74     1397.16     14.51 o 
   3   0   5      697.01      669.81      7.99 o 
   4   0   5       38.13       32.20      1.25 o 
   5   0   5     1105.18     1075.82     11.60 o 
   6   0   5      106.24       93.19      2.58 o 
   7   0   5       12.41       18.88      1.94 o 
   8   0   5       21.06       22.97      2.32 o 
   9   0   5      223.89      220.32      7.08 o 
  10   0   5        0.27        0.87      3.42 o 
 -11   1   5      168.78      171.19      9.32 o 
 -10   1   5      242.09      227.16      8.55 o 
  -9   1   5      387.17      399.03     10.16 o 
  -8   1   5       40.36       47.39      2.76 o 
  -7   1   5      477.89      460.74      7.87 o 
  -6   1   5      123.50      104.89      2.23 o 
  -5   1   5      968.39     1117.16     11.79 o 
  -4   1   5     1963.28     2115.47     21.58 o 
  -3   1   5      122.56      129.24      2.55 o 
  -2   1   5     1525.21     1657.34     24.50 o 
  -1   1   5       87.32       93.27      2.37 o 
   0   1   5     3687.18     3823.74     43.44 o 
   1   1   5     3518.74     3738.80     40.80 o 
   2   1   5     1890.85     2025.50     22.39 o 
   3   1   5     1720.37     1597.53     17.88 o 
   4   1   5       50.05       52.11      2.26 o 
   5   1   5     2754.93     2701.05     29.98 o 
   6   1   5      273.98      261.53      4.20 o 
   7   1   5      192.15      193.77      4.17 o 
   8   1   5        7.01        4.88      2.34 o 
   9   1   5        3.31        4.21      3.39 o 
  10   1   5      136.98      143.60      7.53 o 
 -11   2   5      114.84      121.81      9.74 o 
 -10   2   5        2.92        5.59      4.11 o 
  -9   2   5        3.16        7.73      3.09 o 
  -8   2   5        8.71       10.95      2.81 o 
  -7   2   5        7.95       13.15      2.09 o 
  -6   2   5      771.03      815.89     11.82 o 
  -5   2   5      126.99      167.75      6.25 o 
  -4   2   5       71.98      104.37      5.84 o 
  -3   2   5      225.19      244.20      3.87 o 
  -2   2   5     2910.76     2988.39     46.42 o 
  -1   2   5      905.17      933.02      9.76 o 
   0   2   5     1052.08      993.61     11.21 o 
   1   2   5      121.55       91.79      1.82 o 
   2   2   5       81.50       55.26      1.63 o 
   3   2   5     1718.20     1623.34     18.26 o 
   4   2   5      784.99      732.73      8.80 o 
   5   2   5       10.97       18.08      1.96 o 
   6   2   5      144.10      139.90      3.37 o 
   7   2   5      174.67      173.77      4.54 o 
   8   2   5        4.88        3.13      2.39 o 
   9   2   5      133.25      142.50      5.94 o 
  10   2   5       27.49       30.05      4.35 o 
 -11   3   5        7.83        9.96      4.95 o 
 -10   3   5      189.07      179.81      7.84 o 
  -9   3   5        2.52        1.26      4.72 o 
  -8   3   5        8.30        8.17      3.58 o 
  -7   3   5      247.40      237.28      7.53 o 
  -6   3   5      543.15      549.36      9.80 o 
  -5   3   5       20.66       21.26      2.02 o 
  -4   3   5     3726.14     3899.46     73.57 o 
  -3   3   5      394.54      409.74      7.24 o 
  -2   3   5      161.05      167.40      5.67 o 
  -1   3   5     1201.06     1191.02     12.41 o 
   0   3   5     1204.69     1195.41     14.71 o 
   1   3   5      606.71      553.42      6.68 o 
   2   3   5       37.51       32.94      1.33 o 
   3   3   5     1937.35     1899.27     21.29 o 
   4   3   5      342.54      322.75      4.59 o 
   5   3   5      376.77      362.74      5.14 o 
   6   3   5       66.58       68.61      2.98 o 
   7   3   5       96.38      106.90      4.56 o 
   8   3   5      331.39      352.55      8.11 o 
   9   3   5       32.94       34.97      4.09 o 
 -11   4   5        1.26        1.54      4.77 o 
 -10   4   5        4.45        6.58      4.54 o 
  -9   4   5       70.96       73.55      7.40 o 
  -8   4   5      773.33      775.68     21.28 o 
  -7   4   5       24.45       18.02      6.50 o 
  -6   4   5      261.97      266.29      5.97 o 
  -5   4   5      638.86      665.70     11.48 o 
  -4   4   5     1002.28     1022.07     16.57 o 
  -3   4   5     2314.50     2403.31     36.87 o 
  -2   4   5       56.20       37.79      1.35 o 
  -1   4   5      634.11      578.49      7.61 o 
   0   4   5       55.93       69.12      1.74 o 
   1   4   5     1329.86     1314.42     14.92 o 
   2   4   5      357.60      356.87      5.48 o 
   3   4   5      338.20      348.99      4.87 o 
   4   4   5      196.91      207.26      3.58 o 
   5   4   5      712.27      734.41     10.41 o 
   6   4   5       79.91       90.74      3.58 o 
   7   4   5      263.64      273.92      6.89 o 
   8   4   5        5.34        8.84      2.98 o 
   9   4   5       73.55       63.17      7.97 o 
 -10   5   5       69.47       68.57      7.08 o 
  -9   5   5       11.03       11.79      4.39 o 
  -8   5   5      267.86      282.37      9.00 o 
  -7   5   5      148.99      135.28      6.29 o 
  -6   5   5     2185.69     2192.56     34.22 o 
  -5   5   5      422.07      432.89      8.26 o 
  -4   5   5       15.12       20.55      2.17 o 
  -3   5   5      804.38      768.86     15.90 o 
  -2   5   5     1738.31     1731.70     23.52 o 
  -1   5   5      319.13      300.70      4.58 o 
   0   5   5      257.74      225.21      4.18 o 
   1   5   5     1873.77     1862.80     20.93 o 
   2   5   5       64.79       77.10      2.31 o 
   3   5   5      709.84      735.26      8.99 o 
   4   5   5       75.37       55.72      2.39 o 
   5   5   5      277.10      276.20      6.10 o 
   6   5   5      358.34      382.59      8.67 o 
   7   5   5      176.12      173.43      7.10 o 
   8   5   5      254.42      273.80      8.25 o 
 -10   6   5      401.90      389.79     13.53 o 
  -9   6   5       14.87       14.74      4.41 o 
  -8   6   5      377.74      380.37     16.78 o 
  -7   6   5      227.15      242.10      7.92 o 
  -6   6   5      270.56      275.79     15.51 o 
  -5   6   5      312.35      336.17     11.05 o 
  -4   6   5     1080.66     1052.92     17.32 o 
  -3   6   5      680.27      664.90     19.78 o 
  -2   6   5        1.79        5.00      2.26 o 
  -1   6   5      940.34      935.47     12.04 o 
   0   6   5        6.20        6.75      1.52 o 
   1   6   5      156.69      196.03      4.01 o 
   2   6   5       42.56       61.78      2.39 o 
   3   6   5      305.78      346.67      5.79 o 
   4   6   5      434.81      448.66      6.96 o 
   5   6   5      234.95      227.72      4.80 o 
   6   6   5        5.74        7.38      3.07 o 
   7   6   5       34.77       30.06      4.22 o 
   8   6   5       59.81       67.51      7.38 o 
  -9   7   5      122.44      122.14      7.06 o 
  -8   7   5      320.64      306.19      9.78 o 
  -7   7   5        6.65        5.25      3.80 o 
  -6   7   5       42.57       49.22      3.36 o 
  -5   7   5      779.93      761.74     13.37 o 
  -4   7   5      102.93      108.15      4.44 o 
  -3   7   5      302.26      291.44      5.22 o 
  -2   7   5      136.91      141.40     12.75 o 
  -1   7   5      558.09      562.93     11.01 o 
   0   7   5      216.73      224.59      4.24 o 
   1   7   5      327.51      358.32      6.94 o 
   2   7   5        5.56        2.65      2.13 o 
   3   7   5      132.89      127.47      4.63 o 
   4   7   5      169.69      177.37      4.46 o 
   5   7   5      258.73      270.05      7.37 o 
   6   7   5      167.30      180.79      7.18 o 
   7   7   5       90.27      100.60      7.09 o 
  -9   8   5       43.49       43.51      5.51 o 
  -8   8   5      535.26      520.39     14.87 o 
  -7   8   5      593.39      550.75     13.73 o 
  -6   8   5      182.52      184.58      7.86 o 
  -5   8   5      458.91      465.96     10.28 o 
  -4   8   5       17.32       12.97      2.80 o 
  -3   8   5     1173.96     1159.77     16.51 o 
  -2   8   5       16.63       15.45      2.17 o 
  -1   8   5      466.79      464.44      6.97 o 
   0   8   5      125.20      130.49      3.93 o 
   1   8   5      337.75      362.59      6.78 o 
   2   8   5      432.97      442.12     12.83 o 
   3   8   5      504.68      491.98      8.71 o 
   4   8   5       51.24       59.93      3.81 o 
   5   8   5        3.23        3.85      3.13 o 
   6   8   5      491.93      527.06     18.03 o 
  -8   9   5       11.07        8.62      4.79 o 
  -7   9   5       41.27       47.56      5.15 o 
  -6   9   5       44.80       54.83      4.82 o 
  -5   9   5      305.83      286.08      7.13 o 
  -4   9   5        4.10        3.78      2.87 o 
  -3   9   5      162.34      156.03      4.12 o 
  -2   9   5      168.44      160.63      4.46 o 
  -1   9   5      323.06      348.80      9.13 o 
   0   9   5        5.99        6.64      2.38 o 
   1   9   5      236.98      239.81     12.39 o 
   2   9   5      313.25      330.36      9.04 o 
   3   9   5       21.78       24.31      3.58 o 
   4   9   5      661.28      708.01     13.41 o 
   5   9   5        0.57       -3.17      3.17 o 
  -7  10   5        6.97        9.32      4.72 o 
  -6  10   5       77.68       71.18      5.52 o 
  -5  10   5      216.72      198.97      6.27 o 
  -4  10   5       21.27       19.00      3.40 o 
  -3  10   5      470.59      465.79      8.02 o 
  -2  10   5      145.98      149.39      4.50 o 
  -1  10   5      572.88      559.11     10.96 o 
   0  10   5      578.63      569.32      9.73 o 
   1  10   5      193.35      200.67      6.23 o 
   2  10   5       94.35       96.07      4.75 o 
   3  10   5        1.27        3.98      3.55 o 
   4  10   5      434.06      483.16     10.41 o 
  -6  11   5        0.71        7.81      4.62 o 
  -5  11   5      164.90      163.71      6.21 o 
  -4  11   5      307.27      311.49      9.30 o 
  -3  11   5      361.72      359.24      6.92 o 
  -2  11   5      125.45      127.72      5.47 o 
  -1  11   5        3.78        6.58      4.00 o 
   0  11   5       81.59       84.01      4.46 o 
   1  11   5        8.69        8.06      3.56 o 
   2  11   5      371.22      396.40     11.69 o 
   3  11   5        6.39        8.83      3.78 o 
  -4  12   5       93.52      115.72      9.11 o 
  -3  12   5       53.55       47.25      7.51 o 
  -2  12   5      289.51      294.48     12.96 o 
  -1  12   5       34.80       29.61      4.76 o 
   0  12   5       30.57       30.29      4.97 o 
  -3 -15   6      147.49      144.07     12.10 o 
  -2 -15   6      159.65      153.22      7.36 o 
  -1 -15   6       12.45       13.33      3.35 o 
   0 -15   6      426.21      444.60      9.52 o 
   1 -15   6      188.00      206.41      6.84 o 
   2 -15   6       19.81       23.05      3.32 o 
   3 -15   6        7.55       11.28      3.19 o 
   4 -15   6       98.89      119.10      7.26 o 
  -4 -14   6      110.77      116.15      4.90 o 
  -3 -14   6       66.72       69.06      3.92 o 
  -2 -14   6      195.45      205.31      5.14 o 
  -1 -14   6        0.67       -1.03      2.93 o 
   0 -14   6       78.07       77.72      4.06 o 
   1 -14   6        6.50        4.91      2.74 o 
   2 -14   6      155.31      174.98      5.02 o 
   3 -14   6       91.53       90.96      4.02 o 
   4 -14   6       40.95       48.84      4.43 o 
   5 -14   6       10.43       14.31      3.38 o 
   6 -14   6       64.29       79.74      8.27 o 
  -6 -13   6      224.95      219.95      6.45 o 
  -5 -13   6      165.83      164.68      5.49 o 
  -4 -13   6      251.89      251.96      9.00 o 
  -3 -13   6       94.62       84.06      4.45 o 
  -2 -13   6      569.00      605.09      9.93 o 
  -1 -13   6     1005.14     1010.09     15.29 o 
   0 -13   6      133.99      139.13      4.49 o 
   1 -13   6      294.96      301.19      5.63 o 
   2 -13   6        1.92        5.00      2.57 o 
   3 -13   6      376.23      361.66      6.34 o 
   4 -13   6       17.86       22.72      3.14 o 
   5 -13   6      247.63      239.75      5.52 o 
   6 -13   6        5.07        6.51      2.70 o 
   7 -13   6        1.99        3.18      3.80 o 
  -7 -12   6       22.49       25.15      3.79 o 
  -6 -12   6      474.61      485.64      9.34 o 
  -5 -12   6       14.65       10.46      3.06 o 
  -4 -12   6      341.38      323.89      6.87 o 
  -3 -12   6       51.09       50.16      3.77 o 
  -2 -12   6      366.48      342.91      6.39 o 
  -1 -12   6       22.67       28.92      3.06 o 
   0 -12   6      401.86      375.29      6.22 o 
   1 -12   6      380.62      349.35      5.97 o 
   2 -12   6      238.35      239.92      4.47 o 
   3 -12   6      168.99      175.32      3.83 o 
   4 -12   6        3.66        3.67      2.31 o 
   5 -12   6       42.87       44.77      3.36 o 
   6 -12   6       68.11       66.56      3.85 o 
   7 -12   6      325.21      308.82      8.11 o 
  -8 -11   6      150.26      161.12      5.86 o 
  -7 -11   6       33.88       34.79      3.67 o 
  -6 -11   6      116.31      106.29      5.33 o 
  -5 -11   6        5.09        3.01      2.72 o 
  -4 -11   6      320.71      319.87      7.61 o 
  -3 -11   6      378.65      368.65      8.58 o 
  -2 -11   6      933.54      876.49     13.17 o 
  -1 -11   6      365.10      358.36      6.79 o 
   0 -11   6      124.82      117.94      3.40 o 
   1 -11   6     1190.47     1157.79     13.72 o 
   2 -11   6        1.57        2.59      1.68 o 
   3 -11   6      753.63      749.53      8.82 o 
   4 -11   6       45.23       42.27      2.25 o 
   5 -11   6       86.10       95.24      3.47 o 
   6 -11   6       71.02       76.74      3.72 o 
   7 -11   6       27.82       26.46      4.52 o 
   8 -11   6       20.70       23.09      3.81 o 
  -8 -10   6      195.31      203.17      6.07 o 
  -7 -10   6       20.44       18.58      3.24 o 
  -6 -10   6      107.55      107.66      4.30 o 
  -5 -10   6       29.28       36.11      3.00 o 
  -4 -10   6      330.65      297.43     10.93 o 
  -3 -10   6      305.77      323.08      7.33 o 
  -2 -10   6      284.58      254.94      4.85 o 
  -1 -10   6      723.59      629.42      9.78 o 
   0 -10   6      232.30      219.00      3.66 o 
   1 -10   6      640.80      559.58      7.23 o 
   2 -10   6      104.55       82.77      2.58 o 
   3 -10   6      141.99      156.31      3.08 o 
   4 -10   6        4.93        6.40      1.71 o 
   5 -10   6      374.88      360.91      6.22 o 
   6 -10   6        4.30        5.10      2.32 o 
   7 -10   6      392.68      399.85      7.78 o 
   8 -10   6       84.29       88.05      4.54 o 
   9 -10   6       42.75       53.53      5.65 o 
  -9  -9   6        7.02        4.20      4.28 o 
  -8  -9   6      213.89      204.84      6.72 o 
  -7  -9   6      153.43      169.75      5.24 o 
  -6  -9   6      181.13      184.45      5.10 o 
  -5  -9   6     1834.96     1751.98     25.21 o 
  -4  -9   6      374.34      371.94      8.61 o 
  -3  -9   6       75.14       78.67      3.53 o 
  -2  -9   6      368.07      348.42     10.84 o 
  -1  -9   6     1924.22     1818.24     25.38 o 
   0  -9   6      325.39      321.90      4.57 o 
   1  -9   6      274.86      272.04      4.13 o 
   2  -9   6       66.55       63.43      1.90 o 
   3  -9   6       18.04       19.46      2.34 o 
   4  -9   6       15.54       12.16      1.60 o 
   5  -9   6      504.60      507.37      7.72 o 
   6  -9   6      165.94      164.45      4.86 o 
   7  -9   6       82.58       83.81      3.65 o 
   8  -9   6      424.35      428.57      8.13 o 
   9  -9   6        5.86        3.62      3.63 o 
  -9  -8   6       32.25       29.27      4.50 o 
  -8  -8   6      579.98      570.57     11.67 o 
  -7  -8   6      412.89      390.66      8.57 o 
  -6  -8   6      202.06      201.05      5.06 o 
  -5  -8   6      134.81      162.04      4.89 o 
  -4  -8   6      382.59      392.53      8.03 o 
  -3  -8   6     1892.40     1795.05     29.07 o 
  -2  -8   6       56.25       60.60      2.88 o 
  -1  -8   6      148.57      144.35      2.63 o 
   0  -8   6        2.76        4.89      1.12 o 
   1  -8   6     1875.96     1807.03     20.37 o 
   2  -8   6      283.93      303.40      4.38 o 
   3  -8   6     1656.91     1628.49     18.53 o 
   4  -8   6      717.73      702.43      8.70 o 
   5  -8   6     1298.85     1309.59     17.09 o 
   6  -8   6      286.74      291.65      5.33 o 
   7  -8   6       73.27       71.26      3.38 o 
   8  -8   6      438.90      440.12     16.01 o 
   9  -8   6        1.65        2.42      2.78 o 
 -10  -7   6       99.72       89.55      5.70 o 
  -9  -7   6      418.73      428.73     10.40 o 
  -8  -7   6      119.87      135.13      6.64 o 
  -7  -7   6     1347.83     1296.92     19.25 o 
  -6  -7   6       91.99       91.39      4.00 o 
  -5  -7   6      127.48      114.05      9.96 o 
  -4  -7   6        1.94       13.34      7.39 o 
  -3  -7   6     1087.58     1100.44     18.32 o 
  -2  -7   6       91.49       90.79      4.21 o 
  -1  -7   6     2531.27     2562.37     26.28 o 
   0  -7   6       64.21       64.20      1.81 o 
   1  -7   6      213.94      200.99      2.92 o 
   2  -7   6       60.16       55.18      2.91 o 
   3  -7   6      754.53      698.80      8.47 o 
   4  -7   6       59.72       62.41      2.00 o 
   5  -7   6      289.18      288.98      5.06 o 
   6  -7   6      234.37      250.38      4.80 o 
   7  -7   6        9.62       11.98      2.39 o 
   8  -7   6        3.71        5.82      2.58 o 
   9  -7   6       67.04       72.25      3.35 o 
  10  -7   6        5.05        6.46      3.82 o 
 -10  -6   6      470.04      474.68     11.31 o 
  -9  -6   6      261.24      243.50      7.62 o 
  -8  -6   6      198.63      201.10      6.51 o 
  -7  -6   6       24.04       30.06      2.55 o 
  -6  -6   6       70.12       80.85      3.81 o 
  -5  -6   6     1967.92     1946.15     31.42 o 
  -4  -6   6      384.58      379.72      9.73 o 
  -3  -6   6      559.04      556.99      9.33 o 
  -2  -6   6      147.28      146.99      3.09 o 
  -1  -6   6     3029.00     3051.47     41.33 o 
   0  -6   6      772.61      837.54      8.98 o 
   1  -6   6     1608.79     1606.57     20.46 o 
   2  -6   6      352.79      339.39      4.53 o 
   3  -6   6      199.42      197.18      3.17 o 
   4  -6   6       37.32       33.97      1.49 o 
   5  -6   6      236.88      239.97      4.39 o 
   6  -6   6      617.58      625.17      8.97 o 
   7  -6   6       12.56       12.02      2.39 o 
   8  -6   6      108.84      105.60      3.98 o 
   9  -6   6       81.41       90.17      3.70 o 
  10  -6   6       43.12       45.25      4.24 o 
 -10  -5   6      160.01      179.42     12.36 o 
  -9  -5   6      445.56      418.25     10.77 o 
  -8  -5   6       24.33       26.69      3.59 o 
  -7  -5   6      371.66      360.32      6.67 o 
  -6  -5   6       35.34       36.88      2.40 o 
  -5  -5   6      689.07      720.31     12.63 o 
  -4  -5   6        0.57       25.60      2.62 o 
  -3  -5   6     1450.58     1518.34     20.68 o 
  -2  -5   6     2203.25     2383.48     37.47 o 
  -1  -5   6      242.22      231.75      5.79 o 
   0  -5   6      316.87      297.71      3.57 o 
   1  -5   6       66.56       94.85      1.91 o 
   2  -5   6      557.81      576.17      7.52 o 
   3  -5   6      621.51      644.78      7.76 o 
   4  -5   6     1460.21     1434.46     16.29 o 
   5  -5   6       71.45       65.89      2.40 o 
   6  -5   6       46.80       60.98      2.38 o 
   7  -5   6        4.21        6.59      2.21 o 
   8  -5   6       52.69       52.66      3.03 o 
   9  -5   6        9.37        9.15      2.71 o 
  10  -5   6        1.48        1.98      3.48 o 
 -11  -4   6        3.08       -0.51      4.29 o 
 -10  -4   6       93.08       92.06      5.44 o 
  -9  -4   6       54.47       67.15      5.93 o 
  -8  -4   6       30.12       28.87      3.55 o 
  -7  -4   6     1311.11     1325.63     19.24 o 
  -6  -4   6      395.04      392.58      5.90 o 
  -5  -4   6     1071.07     1121.14     18.58 o 
  -4  -4   6      962.79     1046.04     14.61 o 
  -3  -4   6     5194.30     5572.43     73.62 o 
  -2  -4   6     1097.48     1156.19     18.57 o 
  -1  -4   6     3659.58     3989.53     52.86 o 
   0  -4   6      549.64      493.04      5.05 o 
   1  -4   6      986.34     1009.11     20.98 o 
   2  -4   6     2602.85     2629.87     29.01 o 
   3  -4   6       78.21       77.53      1.90 o 
   4  -4   6      411.00      414.50      4.87 o 
   5  -4   6      247.28      239.64      4.25 o 
   6  -4   6      356.27      360.81      5.83 o 
   7  -4   6      294.33      278.21      5.68 o 
   8  -4   6       89.72       80.20      3.32 o 
   9  -4   6       34.27       34.20      2.66 o 
  10  -4   6        1.76        5.48      3.55 o 
 -11  -3   6      231.73      223.56      7.79 o 
 -10  -3   6        0.64        1.58      3.52 o 
  -9  -3   6      152.76      151.48      5.04 o 
  -8  -3   6       74.20       73.17      3.89 o 
  -7  -3   6      922.19      944.69     12.37 o 
  -6  -3   6      148.93      128.96      3.13 o 
  -5  -3   6      692.85      714.65     12.29 o 
  -4  -3   6       42.27       43.98      1.88 o 
  -3  -3   6     2032.48     2178.33     29.24 o 
  -2  -3   6       29.59       23.18      1.16 o 
  -1  -3   6      123.61      125.67      3.06 o 
   0  -3   6     6511.01     6896.97     69.80 o 
   1  -3   6      128.44      131.34      2.32 o 
   2  -3   6     1005.09      979.38     11.17 o 
   3  -3   6      684.43      717.94      8.27 o 
   4  -3   6      288.04      267.91      4.74 o 
   5  -3   6       77.16       55.96      2.13 o 
   6  -3   6      464.83      441.65      6.69 o 
   7  -3   6      190.39      183.98      4.54 o 
   8  -3   6        2.95        3.66      2.33 o 
   9  -3   6       18.87       21.31      2.51 o 
  10  -3   6      238.34      245.87      7.18 o 
 -11  -2   6        3.87       -1.89      3.94 o 
 -10  -2   6       42.67       42.20      4.28 o 
  -9  -2   6      594.22      592.45     13.81 o 
  -8  -2   6       19.22       25.72      2.28 o 
  -7  -2   6       71.45       81.83      2.50 o 
  -6  -2   6       13.35       16.35      1.57 o 
  -5  -2   6     2874.00     3001.80     36.19 o 
  -4  -2   6     1751.22     1902.64     25.72 o 
  -3  -2   6     1273.77     1417.92     19.27 o 
  -2  -2   6     1493.67     1536.67     24.33 o 
  -1  -2   6        1.30        1.37      0.72 o 
   0  -2   6     2033.32     2064.02     21.05 o 
   1  -2   6       99.62      123.89      1.97 o 
   2  -2   6      989.27      967.02     10.14 o 
   3  -2   6      831.77      881.83      9.34 o 
   4  -2   6      789.34      721.88      7.99 o 
   5  -2   6      267.89      265.55      4.41 o 
   6  -2   6      149.97      149.52      3.41 o 
   7  -2   6       28.40       24.43      2.11 o 
   8  -2   6      299.63      291.28      6.26 o 
   9  -2   6      279.58      277.35      5.44 o 
  10  -2   6        0.32        2.21      3.38 o 
 -11  -1   6       71.48       77.19      5.12 o 
 -10  -1   6      111.42      119.28      6.25 o 
  -9  -1   6       97.08      106.54      4.12 o 
  -8  -1   6      216.43      205.17      5.04 o 
  -7  -1   6     1063.79     1098.59     11.91 o 
  -6  -1   6     1026.68     1095.16     11.75 o 
  -5  -1   6       14.03       16.92      1.13 o 
  -4  -1   6      505.79      527.63      6.38 o 
  -3  -1   6      245.14      257.83      3.47 o 
  -2  -1   6     4888.97     5491.30     63.42 o 
  -1  -1   6      406.92      500.03      5.83 o 
   0  -1   6     2078.79     2133.51     21.51 o 
   1  -1   6      712.64      759.68      8.62 o 
   2  -1   6     1288.30     1315.23     12.74 o 
   3  -1   6        3.66        5.00      1.03 o 
   4  -1   6      775.57      772.35      8.49 o 
   5  -1   6      549.94      533.53      6.92 o 
   6  -1   6      507.58      525.36      6.97 o 
   7  -1   6      757.74      720.93     17.23 o 
   8  -1   6        1.46        1.87      1.88 o 
   9  -1   6      142.25      143.07      4.64 o 
  10  -1   6       17.87       21.58      3.89 o 
 -11   0   6      362.71      360.40     11.83 o 
 -10   0   6       57.99       54.15      4.22 o 
  -9   0   6      973.78      990.70     15.26 o 
  -8   0   6      167.75      170.59      5.87 o 
  -7   0   6      664.11      702.00      7.99 o 
  -6   0   6     1629.58     1770.39     18.42 o 
  -5   0   6      901.23      985.76     11.44 o 
  -4   0   6      852.22      883.18     10.15 o 
  -3   0   6       26.84       31.13      1.11 o 
  -2   0   6     1641.94     1710.69     20.41 o 
  -1   0   6      909.30     1109.86     13.41 o 
   0   0   6     3704.61     3783.13     37.83 o 
   1   0   6     1134.50     1186.17     11.49 o 
   2   0   6      852.14      758.76      8.18 o 
   3   0   6     1386.23     1347.41     14.17 o 
   4   0   6      555.06      539.01      6.22 o 
   5   0   6      151.35      138.06      2.59 o 
   6   0   6      389.64      374.04      5.47 o 
   7   0   6      580.33      601.00      8.72 o 
   8   0   6       15.16       16.72      2.21 o 
   9   0   6       57.95       65.35      4.26 o 
  10   0   6        0.27       -0.88      2.93 o 
 -11   1   6       23.86       22.09      4.23 o 
 -10   1   6       49.56       44.57      4.15 o 
  -9   1   6      521.28      507.49     10.61 o 
  -8   1   6      455.08      438.67      9.19 o 
  -7   1   6      151.24      147.43      3.06 o 
  -6   1   6      174.61      181.50      2.92 o 
  -5   1   6       73.47       68.55      1.93 o 
  -4   1   6     1823.71     2036.23     22.35 o 
  -3   1   6      267.66      302.25      4.29 o 
  -2   1   6     2006.74     2172.93     25.74 o 
  -1   1   6      379.11      400.30      5.95 o 
   0   1   6     2418.78     2479.68     25.27 o 
   1   1   6       86.77      102.97      1.94 o 
   2   1   6     1242.55     1242.30     14.07 o 
   3   1   6      406.96      416.34      5.35 o 
   4   1   6     2497.29     2474.83     27.50 o 
   5   1   6      378.08      373.16      4.80 o 
   6   1   6      178.00      185.12      3.59 o 
   7   1   6      491.52      488.05     10.18 o 
   8   1   6       41.77       45.47      4.66 o 
   9   1   6      131.48      112.08      5.29 o 
 -11   2   6      585.73      577.42     15.08 o 
 -10   2   6      231.48      229.52      8.83 o 
  -9   2   6      162.57      169.93      7.47 o 
  -8   2   6     1030.89     1052.90     22.31 o 
  -7   2   6      242.92      231.71      5.65 o 
  -6   2   6     1195.37     1181.41     19.10 o 
  -5   2   6       62.08       62.46      2.28 o 
  -4   2   6     1841.02     1900.98     23.07 o 
  -3   2   6     1116.55     1204.20     21.42 o 
  -2   2   6     2696.09     2912.87     38.74 o 
  -1   2   6      804.36      779.66      8.25 o 
   0   2   6      542.08      519.66      5.77 o 
   1   2   6     1048.08     1074.91     12.23 o 
   2   2   6      195.66      191.00      3.01 o 
   3   2   6       23.34       21.46      1.34 o 
   4   2   6       64.75       45.75      1.91 o 
   5   2   6      200.00      222.16      3.77 o 
   6   2   6       85.48       86.01      3.00 o 
   7   2   6      174.11      174.40      4.90 o 
   8   2   6       33.56       39.26      2.97 o 
   9   2   6       12.17       17.02      7.06 o 
 -11   3   6      144.88      128.90      7.29 o 
 -10   3   6      177.74      160.12      7.91 o 
  -9   3   6       10.87        8.51      4.12 o 
  -8   3   6      513.34      500.45     12.49 o 
  -7   3   6       90.13       83.50      4.93 o 
  -6   3   6     1114.93     1187.98     19.31 o 
  -5   3   6        1.56        1.77      1.87 o 
  -4   3   6      124.26      135.30      3.68 o 
  -3   3   6       30.94       22.53      1.78 o 
  -2   3   6     1251.31     1256.46     19.78 o 
  -1   3   6       59.65       73.66      3.54 o 
   0   3   6      360.59      355.27      4.59 o 
   1   3   6      564.54      566.36      7.32 o 
   2   3   6      435.42      427.30      5.51 o 
   3   3   6      342.37      357.75      6.28 o 
   4   3   6      245.64      234.81      3.82 o 
   5   3   6     1322.23     1318.82     15.35 o 
   6   3   6        4.34       11.16      2.36 o 
   7   3   6      205.10      198.12      7.18 o 
   8   3   6      127.92      136.34      6.32 o 
   9   3   6      139.87      153.08     11.44 o 
 -10   4   6      539.24      511.54     13.60 o 
  -9   4   6        5.49        7.46      4.31 o 
  -8   4   6      573.71      576.40     13.98 o 
  -7   4   6       34.18       32.70      3.85 o 
  -6   4   6      631.84      614.71     11.02 o 
  -5   4   6      167.53      163.02      4.65 o 
  -4   4   6     4035.42     4219.02     87.47 o 
  -3   4   6     1902.35     1875.42     29.13 o 
  -2   4   6     1788.57     1818.20     28.83 o 
  -1   4   6     2298.28     2277.41     27.59 o 
   0   4   6       38.12       41.83      1.44 o 
   1   4   6      768.10      722.92      8.66 o 
   2   4   6       82.51       59.22      1.91 o 
   3   4   6     1446.88     1483.82     17.00 o 
   4   4   6      781.99      758.16      9.95 o 
   5   4   6       46.50       45.36      2.44 o 
   6   4   6       42.93       50.62      4.09 o 
   7   4   6        8.89        8.56      4.18 o 
   8   4   6       29.41       26.05      4.22 o 
 -10   5   6       69.78       66.98      5.91 o 
  -9   5   6       14.87       13.12      4.54 o 
  -8   5   6      513.28      486.87     22.35 o 
  -7   5   6       41.43       40.22      4.14 o 
  -6   5   6      305.67      309.17      7.89 o 
  -5   5   6       22.91       23.37      2.52 o 
  -4   5   6      840.12      838.74     14.17 o 
  -3   5   6       71.54       74.40      3.09 o 
  -2   5   6      401.43      385.58      6.15 o 
  -1   5   6      302.62      308.01      4.79 o 
   0   5   6      146.80      119.14      3.36 o 
   1   5   6      959.06      962.28     12.43 o 
   2   5   6        0.21        2.69      1.40 o 
   3   5   6       89.22       84.81      2.60 o 
   4   5   6       16.53       19.59      2.10 o 
   5   5   6      586.35      612.95     10.01 o 
   6   5   6      286.16      307.04     10.83 o 
   7   5   6      157.10      172.38      9.40 o 
   8   5   6        7.69        9.16      4.03 o 
 -10   6   6      126.50      122.96      7.15 o 
  -9   6   6        3.20        4.80      4.53 o 
  -8   6   6      276.07      284.59      9.34 o 
  -7   6   6       64.45       69.36     10.48 o 
  -6   6   6     1359.93     1351.94     24.82 o 
  -5   6   6      450.49      458.75      8.96 o 
  -4   6   6      536.26      546.99     15.17 o 
  -3   6   6      683.79      701.09     12.24 o 
  -2   6   6        1.70        1.94      1.52 o 
  -1   6   6     1319.91     1287.57     18.02 o 
   0   6   6       24.32       29.24      2.17 o 
   1   6   6      873.21      873.53     12.01 o 
   2   6   6      863.53      748.23     10.12 o 
   3   6   6      463.17      484.78     12.75 o 
   4   6   6      416.15      415.80      7.48 o 
   5   6   6       32.41       35.30      3.21 o 
   6   6   6       49.78       48.97      4.85 o 
   7   6   6        2.70        4.59      4.02 o 
  -9   7   6       99.55      110.62      9.34 o 
  -8   7   6       88.58       89.47      6.20 o 
  -7   7   6       75.29       67.61      5.05 o 
  -6   7   6        4.60       10.48      2.89 o 
  -5   7   6      385.87      382.03      8.17 o 
  -4   7   6       35.15       33.35      3.00 o 
  -3   7   6      484.42      470.22      9.14 o 
  -2   7   6        9.05        8.79      2.09 o 
  -1   7   6     1373.99     1321.60     18.63 o 
   0   7   6       73.12       61.82      2.70 o 
   1   7   6      449.12      438.17      7.48 o 
   2   7   6       64.56       59.62      3.57 o 
   3   7   6      526.70      519.89     17.24 o 
   4   7   6      318.53      333.81      7.71 o 
   5   7   6       85.94       88.45      4.43 o 
   6   7   6       32.69       43.41      4.78 o 
   7   7   6       18.22       19.33      4.57 o 
  -8   8   6      524.31      503.52     13.38 o 
  -7   8   6      166.39      166.32     14.54 o 
  -6   8   6      144.63      162.96      5.75 o 
  -5   8   6      364.71      359.37      8.07 o 
  -4   8   6      180.25      183.59      5.59 o 
  -3   8   6     1004.08      985.62     16.80 o 
  -2   8   6       20.43       20.10      2.22 o 
  -1   8   6      933.22      915.74     14.99 o 
   0   8   6      503.00      487.12     17.09 o 
   1   8   6      788.36      803.98     14.45 o 
   2   8   6      451.88      421.36      8.94 o 
   3   8   6        7.16       10.57      3.15 o 
   4   8   6      103.76      102.24      4.81 o 
   5   8   6       55.67       58.41      4.23 o 
   6   8   6      213.10      256.32      8.89 o 
  -8   9   6        4.83        7.21      7.93 o 
  -7   9   6      432.57      418.03     11.93 o 
  -6   9   6       43.43       45.80      4.00 o 
  -5   9   6      294.68      282.12      7.21 o 
  -4   9   6       37.61       42.45      3.63 o 
  -3   9   6      555.00      542.06     23.71 o 
  -2   9   6       75.00       72.42      3.75 o 
  -1   9   6      812.33      781.86     17.41 o 
   0   9   6      162.17      159.61     13.58 o 
   1   9   6       93.30      102.18      4.59 o 
   2   9   6      151.54      152.88      5.66 o 
   3   9   6      369.18      396.56      8.89 o 
   4   9   6       45.92       40.13      4.00 o 
   5   9   6      263.91      308.37      7.84 o 
  -6  10   6       19.49       18.45      5.68 o 
  -5  10   6      210.83      203.99      8.08 o 
  -4  10   6       83.52       83.60      5.64 o 
  -3  10   6      584.33      582.69     17.46 o 
  -2  10   6      282.83      271.80      8.01 o 
  -1  10   6      117.00      112.32      5.84 o 
   0  10   6       11.00        8.62      3.25 o 
   1  10   6      107.67      101.77      4.85 o 
   2  10   6       66.07       57.62      4.30 o 
   3  10   6      107.77      125.68      5.75 o 
  -5  11   6      321.67      333.26     22.16 o 
  -4  11   6       37.99       49.85      5.29 o 
  -3  11   6      211.21      216.86     11.11 o 
  -2  11   6        6.01        8.12      3.55 o 
  -1  11   6      235.33      235.64      7.93 o 
   0  11   6      547.46      566.71     17.46 o 
   1  11   6       21.15       16.13      3.76 o 
  -3 -15   7       23.51       20.31      3.49 o 
  -2 -15   7      205.46      205.46      8.20 o 
  -1 -15   7       59.02       62.56      3.77 o 
   0 -15   7      149.29      147.20      5.57 o 
   1 -15   7        8.05       12.11      3.92 o 
   2 -15   7        3.86        4.66      2.99 o 
   3 -15   7      347.53      361.36      7.59 o 
   4 -15   7        1.16        3.19      3.99 o 
  -4 -14   7       14.84       16.70      3.50 o 
  -3 -14   7      187.74      187.24      6.52 o 
  -2 -14   7       13.42       16.62      3.62 o 
  -1 -14   7        1.01       -2.16      2.50 o 
   0 -14   7      137.52      142.69      4.51 o 
   1 -14   7      309.63      323.71      6.72 o 
   2 -14   7      116.79      112.47      4.28 o 
   3 -14   7        4.91        5.48      2.84 o 
   4 -14   7      110.61      122.87      4.85 o 
   5 -14   7       60.17       65.71      4.05 o 
  -6 -13   7       30.68       34.15      3.81 o 
  -5 -13   7        3.11        7.07      3.30 o 
  -4 -13   7      196.49      189.89      7.60 o 
  -3 -13   7       49.56       48.59      3.88 o 
  -2 -13   7      553.26      526.55     20.42 o 
  -1 -13   7        6.61        7.52      2.35 o 
   0 -13   7       66.38       71.75      3.30 o 
   1 -13   7      480.64      498.08      8.91 o 
   2 -13   7      500.25      497.05      9.66 o 
   3 -13   7      401.84      417.01      6.39 o 
   4 -13   7        1.01        8.84      3.28 o 
   5 -13   7      210.11      206.73      5.08 o 
   6 -13   7       19.21       21.66      3.57 o 
  -7 -12   7       25.79       31.38      3.83 o 
  -6 -12   7      723.90      713.78     12.27 o 
  -5 -12   7       54.13       57.05      3.71 o 
  -4 -12   7       58.22       49.23      3.87 o 
  -3 -12   7       16.13       14.32      3.14 o 
  -2 -12   7      438.37      423.64      9.04 o 
  -1 -12   7      363.30      393.70      7.06 o 
   0 -12   7      529.57      518.91      8.72 o 
   1 -12   7        6.46        6.67      1.80 o 
   2 -12   7        9.11       12.82      1.95 o 
   3 -12   7       87.92      102.19      3.52 o 
   4 -12   7        0.38        0.72      2.10 o 
   5 -12   7      108.45      119.70      4.25 o 
   6 -12   7       10.07       10.25      3.11 o 
   7 -12   7      431.88      448.02     10.50 o 
  -8 -11   7        6.71        4.75      3.54 o 
  -7 -11   7       15.48       18.04      3.40 o 
  -6 -11   7       23.05       18.95      3.26 o 
  -5 -11   7        9.44        9.09      2.83 o 
  -4 -11   7      372.24      358.42      8.10 o 
  -3 -11   7      223.89      224.12      6.14 o 
  -2 -11   7        5.23        4.83      2.52 o 
  -1 -11   7      197.56      210.03      4.65 o 
   0 -11   7      189.30      200.49      4.80 o 
   1 -11   7      268.71      275.42      7.54 o 
   2 -11   7      124.05      113.98      3.06 o 
   3 -11   7      274.40      275.73      4.30 o 
   4 -11   7       80.48       87.85      3.25 o 
   5 -11   7       54.46       64.15      3.05 o 
   6 -11   7        2.70        4.18      2.49 o 
   7 -11   7       23.25       31.96      2.95 o 
   8 -11   7       71.77       73.39      4.62 o 
  -8 -10   7      997.13     1005.05     16.20 o 
  -7 -10   7        2.80        5.89      3.07 o 
  -6 -10   7      184.51      182.75      5.29 o 
  -5 -10   7      460.59      448.68     13.38 o 
  -4 -10   7      255.21      259.93      6.62 o 
  -3 -10   7      410.09      432.11      8.90 o 
  -2 -10   7      341.52      334.49      7.32 o 
  -1 -10   7      145.66      116.58      3.28 o 
   0 -10   7       58.75       92.23      3.46 o 
   1 -10   7      455.04      441.11      8.27 o 
   2 -10   7      118.68      103.45      2.86 o 
   3 -10   7      206.10      205.08      3.84 o 
   4 -10   7      622.47      617.10      9.06 o 
   5 -10   7      263.45      277.56      5.42 o 
   6 -10   7       88.83       90.37      3.52 o 
   7 -10   7        5.53        7.00      2.50 o 
   8 -10   7        4.86        0.87      3.01 o 
  -9  -9   7        6.41        7.45      4.27 o 
  -8  -9   7       89.95       69.73      9.44 o 
  -7  -9   7      150.92      151.68      5.01 o 
  -6  -9   7      373.25      371.43      7.54 o 
  -5  -9   7      230.80      223.06      8.95 o 
  -4  -9   7       48.88       46.53      3.14 o 
  -3  -9   7       73.53       83.93      3.72 o 
  -2  -9   7       40.00       35.86      2.71 o 
  -1  -9   7      983.00      997.48     12.72 o 
   0  -9   7      174.59      159.75      3.19 o 
   1  -9   7      924.53      896.62     11.75 o 
   2  -9   7      545.67      503.30      6.14 o 
   3  -9   7        5.89        6.06      1.54 o 
   4  -9   7      809.18      829.60     10.19 o 
   5  -9   7        2.72        1.60      2.03 o 
   6  -9   7       40.22       46.75      3.18 o 
   7  -9   7        7.37        4.44      2.15 o 
   8  -9   7       26.89       32.35      3.25 o 
   9  -9   7       51.10       62.07      3.68 o 
  -9  -8   7      303.30      320.25      9.08 o 
  -8  -8   7      138.75      146.40      5.19 o 
  -7  -8   7       33.00       39.03      3.06 o 
  -6  -8   7      630.82      564.63     45.13 o 
  -5  -8   7      399.35      388.96      9.58 o 
  -4  -8   7      194.65      204.85      5.42 o 
  -3  -8   7       15.99       21.58      2.30 o 
  -2  -8   7       37.17       47.54      1.97 o 
  -1  -8   7     2902.87     2877.96     31.74 o 
   0  -8   7      165.52      166.84      2.93 o 
   1  -8   7      571.98      584.31      8.01 o 
   2  -8   7     1694.87     1687.68     19.17 o 
   3  -8   7      491.29      501.11      6.57 o 
   4  -8   7        3.61        6.65      1.48 o 
   5  -8   7       49.60       54.50      2.80 o 
   6  -8   7       14.82       13.13      2.23 o 
   7  -8   7      145.84      159.72      6.37 o 
   8  -8   7      325.18      316.10      6.74 o 
   9  -8   7       10.51       14.64      3.44 o 
 -10  -7   7        9.67       17.16      4.48 o 
  -9  -7   7       96.12      115.46      5.79 o 
  -8  -7   7      409.72      400.22      7.80 o 
  -7  -7   7      105.89       89.90      3.81 o 
  -6  -7   7       56.11       51.59      3.46 o 
  -5  -7   7      264.08      275.61      6.39 o 
  -4  -7   7      203.31      195.63      6.08 o 
  -3  -7   7     2632.57     2571.50     40.83 o 
  -2  -7   7        0.30        6.03      4.06 o 
  -1  -7   7      117.06      111.64      2.86 o 
   0  -7   7      359.81      323.58      4.40 o 
   1  -7   7       56.67       50.22      1.83 o 
   2  -7   7      272.11      260.59      3.90 o 
   3  -7   7      114.70      109.43      2.55 o 
   4  -7   7      367.05      375.72      5.24 o 
   5  -7   7      114.74      102.34      3.22 o 
   6  -7   7      173.83      184.94      4.20 o 
   7  -7   7       44.34       46.23      2.97 o 
   8  -7   7       36.66       31.24      2.99 o 
   9  -7   7      141.86      146.31      4.94 o 
 -10  -6   7       13.31       10.23      4.18 o 
  -9  -6   7       45.12       47.61      4.56 o 
  -8  -6   7      370.36      379.41      7.50 o 
  -7  -6   7      476.51      496.59      8.70 o 
  -6  -6   7       22.88       27.22      2.37 o 
  -5  -6   7      186.16      181.55      5.15 o 
  -4  -6   7      893.99      919.53     13.17 o 
  -3  -6   7      101.79       94.75      2.97 o 
  -2  -6   7      332.26      331.81      6.27 o 
  -1  -6   7     1164.52     1116.33     34.18 o 
   0  -6   7      606.32      578.86      6.44 o 
   1  -6   7     1001.98     1000.07     12.64 o 
   2  -6   7     1113.09     1047.77     12.13 o 
   3  -6   7       44.15       37.09      1.53 o 
   4  -6   7       17.89       20.62      1.42 o 
   5  -6   7       70.73       58.76      2.41 o 
   6  -6   7      730.30      711.31     12.02 o 
   7  -6   7       89.08       80.15      3.44 o 
   8  -6   7       21.41       21.70      3.98 o 
   9  -6   7       35.11       35.67      3.57 o 
  10  -6   7       17.64       18.55      3.90 o 
 -10  -5   7      436.85      441.23      9.21 o 
  -9  -5   7      210.09      206.64      6.71 o 
  -8  -5   7       25.50       27.34      3.66 o 
  -7  -5   7      467.01      488.12      8.42 o 
  -6  -5   7       34.60       42.39      2.52 o 
  -5  -5   7     1223.50     1171.38     16.46 o 
  -4  -5   7       37.51       58.39      2.23 o 
  -3  -5   7      387.07      419.09      6.55 o 
  -2  -5   7      305.27      297.41      4.91 o 
  -1  -5   7     2201.52     2208.08     29.65 o 
   0  -5   7     2403.01     2488.24     30.77 o 
   1  -5   7      264.02      261.35      5.65 o 
   2  -5   7     2135.86     2175.76     24.20 o 
   3  -5   7       57.39       60.77      1.99 o 
   4  -5   7     1233.89     1256.92     13.23 o 
   5  -5   7       27.58       29.45      4.29 o 
   6  -5   7       39.02       41.96      2.30 o 
   7  -5   7      142.20      127.40      4.17 o 
   8  -5   7      450.87      449.18      8.13 o 
   9  -5   7       37.27       39.54      3.11 o 
  10  -5   7       19.50       16.24      3.75 o 
 -11  -4   7       58.46       57.08      6.31 o 
 -10  -4   7        8.70        8.81      3.28 o 
  -9  -4   7      358.77      363.61      7.73 o 
  -8  -4   7        2.34        2.78      3.02 o 
  -7  -4   7      536.81      536.47      8.87 o 
  -6  -4   7      308.21      314.63      5.17 o 
  -5  -4   7      419.75      428.68      6.89 o 
  -4  -4   7      365.52      350.25      5.75 o 
  -3  -4   7     4850.51     5089.85     67.29 o 
  -2  -4   7      270.56      257.47      4.36 o 
  -1  -4   7      233.25      242.03      4.10 o 
   0  -4   7      766.93      709.19      7.11 o 
   1  -4   7       89.98       88.72      1.84 o 
   2  -4   7       16.28       15.74      2.25 o 
   3  -4   7        8.28        8.51      1.04 o 
   4  -4   7      504.21      482.53      5.62 o 
   5  -4   7       56.81       48.66      2.12 o 
   6  -4   7      445.62      429.99      6.70 o 
   7  -4   7       13.41       15.36      2.44 o 
   8  -4   7      112.20      112.06      4.18 o 
   9  -4   7      210.28      210.88      5.40 o 
  10  -4   7      192.64      210.23      6.89 o 
 -11  -3   7       43.64       38.94      5.65 o 
 -10  -3   7        5.75        8.03      3.67 o 
  -9  -3   7      126.57      133.90      4.92 o 
  -8  -3   7        3.75        3.09      2.37 o 
  -7  -3   7     1053.57     1105.00     14.30 o 
  -6  -3   7       38.23       34.10      1.91 o 
  -5  -3   7       20.81       21.92      1.69 o 
  -4  -3   7      486.37      481.46      7.37 o 
  -3  -3   7      320.16      311.93      5.10 o 
  -2  -3   7      496.41      506.96      7.46 o 
  -1  -3   7      150.04      129.02      2.62 o 
   0  -3   7      955.00      902.66     10.39 o 
   1  -3   7      452.81      503.22      6.06 o 
   2  -3   7     1612.73     1541.13     15.88 o 
   3  -3   7      122.87      130.79      2.22 o 
   4  -3   7      723.51      706.62      7.79 o 
   5  -3   7      119.97      120.26      3.46 o 
   6  -3   7     1339.64     1292.69     16.78 o 
   7  -3   7       70.61       77.26      3.24 o 
   8  -3   7        1.91        3.76      2.47 o 
   9  -3   7      296.59      297.70      6.31 o 
  10  -3   7        2.06       -0.33      4.22 o 
 -11  -2   7       94.07       97.70      5.45 o 
 -10  -2   7      117.04      110.56      5.42 o 
  -9  -2   7      539.12      529.37      9.50 o 
  -8  -2   7      242.78      229.89      4.83 o 
  -7  -2   7      286.70      288.06      4.18 o 
  -6  -2   7     1580.48     1628.30     18.64 o 
  -5  -2   7     1551.17     1611.57     22.10 o 
  -4  -2   7      603.95      662.74      9.65 o 
  -3  -2   7       62.98       80.97      2.29 o 
  -2  -2   7      104.97       77.10      2.11 o 
  -1  -2   7       94.61       99.01      2.00 o 
   0  -2   7      542.61      482.25      5.28 o 
   1  -2   7       22.64       20.03      2.02 o 
   2  -2   7     1238.33     1315.37     13.64 o 
   3  -2   7      518.79      523.96      5.93 o 
   4  -2   7      301.18      292.20      4.31 o 
   5  -2   7      110.55      107.65      2.68 o 
   6  -2   7        2.24        1.74      1.73 o 
   7  -2   7      327.09      327.24      6.27 o 
   8  -2   7        1.42        2.81      2.21 o 
   9  -2   7       69.56       67.53      6.27 o 
  10  -2   7        0.78        2.57      6.58 o 
 -11  -1   7      163.38      157.75      8.54 o 
 -10  -1   7       39.95       44.57      5.32 o 
  -9  -1   7     1231.95     1254.37     18.81 o 
  -8  -1   7        2.07       -0.12      2.00 o 
  -7  -1   7        7.97       10.62      1.48 o 
  -6  -1   7      654.10      700.47      7.95 o 
  -5  -1   7      548.59      580.97      7.13 o 
  -4  -1   7      240.84      245.46      3.59 o 
  -3  -1   7      487.66      516.78      6.25 o 
  -2  -1   7     1701.08     1712.68     18.89 o 
  -1  -1   7        2.09        9.21      2.53 o 
   0  -1   7     1445.64     1367.62     14.02 o 
   1  -1   7      280.41      300.93      5.92 o 
   2  -1   7      544.63      547.88      6.09 o 
   3  -1   7     1005.40      961.03     10.34 o 
   4  -1   7      980.74      924.85     10.09 o 
   5  -1   7      388.60      384.99      5.41 o 
   6  -1   7      106.62       93.30      2.75 o 
   7  -1   7       34.28       33.95      2.70 o 
   8  -1   7      142.54      131.80      4.87 o 
   9  -1   7      327.44      340.20      8.99 o 
 -11   0   7      406.71      377.26     12.73 o 
 -10   0   7        1.33        1.60      3.51 o 
  -9   0   7       48.19       49.60      3.76 o 
  -8   0   7      115.43      119.42      3.73 o 
  -7   0   7     2329.30     2422.44     25.01 o 
  -6   0   7      161.50      151.54      2.76 o 
  -5   0   7        9.34       12.75      1.17 o 
  -4   0   7      803.71      834.96      9.72 o 
  -3   0   7      274.75      394.34      6.63 o 
  -2   0   7      897.14      903.67     11.18 o 
  -1   0   7       58.35       58.75      2.26 o 
   0   0   7     3232.52     3541.04     35.47 o 
   1   0   7     3131.92     3079.89     40.88 o 
   2   0   7      309.08      298.62      3.71 o 
   3   0   7      523.52      478.91      5.59 o 
   4   0   7        2.75        4.35      1.13 o 
   5   0   7       41.06       46.08      2.37 o 
   6   0   7      121.76      108.86      2.93 o 
   7   0   7       70.34       76.94      4.67 o 
   8   0   7        4.59        2.66      2.84 o 
   9   0   7       12.23       15.49      3.84 o 
 -11   1   7       50.46       55.77      9.05 o 
 -10   1   7       50.99       44.49      4.22 o 
  -9   1   7        6.89        2.63      3.18 o 
  -8   1   7      290.61      294.21      7.28 o 
  -7   1   7      117.07      136.81      3.42 o 
  -6   1   7      886.16      938.56     11.06 o 
  -5   1   7        5.06        8.08      1.18 o 
  -4   1   7     1040.19     1105.62     13.67 o 
  -3   1   7       49.80       70.77      1.99 o 
  -2   1   7     1451.84     1483.03     17.89 o 
  -1   1   7       20.90       14.68      1.03 o 
   0   1   7       58.16       43.39      1.83 o 
   1   1   7      152.93      133.55      2.53 o 
   2   1   7      902.10      857.56     10.04 o 
   3   1   7      256.45      283.49      4.12 o 
   4   1   7      154.36      141.61      2.64 o 
   5   1   7        9.36        9.42      2.51 o 
   6   1   7        0.24       -1.26      2.07 o 
   7   1   7      240.07      239.95      6.88 o 
   8   1   7        1.63        5.72      3.79 o 
   9   1   7       74.89       74.66      4.76 o 
 -11   2   7        7.50       12.54      5.14 o 
 -10   2   7       37.61       39.52      5.19 o 
  -9   2   7      977.63      944.55     20.83 o 
  -8   2   7       20.21       24.92      5.35 o 
  -7   2   7       21.36       22.73      2.57 o 
  -6   2   7      480.75      478.09      8.97 o 
  -5   2   7        1.18        2.73      2.10 o 
  -4   2   7      891.04      943.68     15.37 o 
  -3   2   7      436.52      478.97      8.37 o 
  -2   2   7     1132.95     1149.59     15.84 o 
  -1   2   7     1028.10     1031.06     12.85 o 
   0   2   7     1221.07     1212.58     13.74 o 
   1   2   7     1652.86     1626.55     18.26 o 
   2   2   7      161.32      159.20      2.84 o 
   3   2   7      844.55      816.26     10.65 o 
   4   2   7       70.27       75.66      2.59 o 
   5   2   7      381.40      411.65      6.32 o 
   6   2   7      201.65      182.88      4.55 o 
   7   2   7       17.77       23.61      3.47 o 
   8   2   7      128.27      138.79     17.46 o 
   9   2   7       64.41       73.30      4.86 o 
 -10   3   7       32.52       38.51      5.22 o 
  -9   3   7        3.04       -1.57      5.03 o 
  -8   3   7      895.15      908.46     19.89 o 
  -7   3   7       23.84       31.94      3.19 o 
  -6   3   7     1052.28     1082.97     17.86 o 
  -5   3   7      180.35      179.73      4.81 o 
  -4   3   7      311.40      297.33      6.14 o 
  -3   3   7      571.79      580.17     10.02 o 
  -2   3   7      815.50      794.68     13.06 o 
  -1   3   7      736.65      731.18      9.31 o 
   0   3   7       98.15       91.84      2.10 o 
   1   3   7     1975.96     1898.31     23.15 o 
   2   3   7       70.13       63.52      2.22 o 
   3   3   7      281.20      265.54      5.15 o 
   4   3   7      100.86       91.27      2.98 o 
   5   3   7      315.89      307.33      5.28 o 
   6   3   7        4.22        2.70      2.86 o 
   7   3   7      294.50      320.20      8.05 o 
   8   3   7       65.04       68.33      5.13 o 
 -10   4   7        8.81        3.80      4.75 o 
  -9   4   7       22.46       17.22      4.55 o 
  -8   4   7      346.66      332.42      9.85 o 
  -7   4   7       11.93       14.57      4.53 o 
  -6   4   7      681.21      694.06     12.31 o 
  -5   4   7      431.34      457.54      8.75 o 
  -4   4   7     1231.19     1224.06     19.70 o 
  -3   4   7       97.96      100.61      3.60 o 
  -2   4   7     1407.90     1361.83     21.58 o 
  -1   4   7      554.24      526.91      7.99 o 
   0   4   7       64.54       59.26      4.95 o 
   1   4   7     1323.12     1291.15     16.17 o 
   2   4   7       41.40       32.70      1.92 o 
   3   4   7      293.06      338.24      5.48 o 
   4   4   7       56.36       53.54      2.43 o 
   5   4   7      421.15      423.31      9.63 o 
   6   4   7      203.61      217.28      8.11 o 
   7   4   7      281.23      297.15      7.63 o 
   8   4   7      117.91      129.22      6.81 o 
 -10   5   7      755.34      714.06     18.64 o 
  -9   5   7      103.37       95.46      6.15 o 
  -8   5   7      768.15      766.99     17.60 o 
  -7   5   7      338.29      336.63      9.68 o 
  -6   5   7        8.72        7.92      2.66 o 
  -5   5   7      164.43      166.81      5.01 o 
  -4   5   7      359.55      329.34      8.33 o 
  -3   5   7      194.80      191.48      4.98 o 
  -2   5   7      178.48      164.55      5.46 o 
  -1   5   7     1388.55     1402.28     31.33 o 
   0   5   7       10.30        7.38      1.83 o 
   1   5   7       44.34       60.02      2.56 o 
   2   5   7       60.85       58.67      2.70 o 
   3   5   7     1077.22     1081.42     18.63 o 
   4   5   7       81.89       85.15      3.42 o 
   5   5   7      239.82      256.53      5.75 o 
   6   5   7       12.05       12.63      3.39 o 
   7   5   7       30.89       43.09      4.84 o 
  -9   6   7      152.79      150.51      7.78 o 
  -8   6   7       32.47       33.97      4.69 o 
  -7   6   7       65.99       62.80      5.10 o 
  -6   6   7      394.71      387.56      8.25 o 
  -5   6   7      289.96      263.39      6.42 o 
  -4   6   7       19.38       17.74      3.06 o 
  -3   6   7      181.55      186.59      6.83 o 
  -2   6   7       65.03       68.01      4.54 o 
  -1   6   7      690.35      695.91     11.94 o 
   0   6   7      144.60      131.60      3.82 o 
   1   6   7     1066.10     1075.73     15.51 o 
   2   6   7      227.26      213.78      4.82 o 
   3   6   7      283.10      243.13     10.62 o 
   4   6   7       23.98       23.29      3.29 o 
   5   6   7      333.13      353.77      8.47 o 
   6   6   7      152.72      159.54      5.92 o 
   7   6   7        2.07        4.59      4.40 o 
  -9   7   7       53.84       51.70      5.68 o 
  -8   7   7      211.57      218.50      8.47 o 
  -7   7   7      554.45      550.78     13.75 o 
  -6   7   7       89.46       90.91      4.38 o 
  -5   7   7      403.24      407.58      8.71 o 
  -4   7   7        1.14        6.45      4.22 o 
  -3   7   7     1523.98     1547.24     30.00 o 
  -2   7   7        9.02        9.73      2.24 o 
  -1   7   7      192.32      198.45      5.33 o 
   0   7   7      204.34      215.76      5.64 o 
   1   7   7      611.99      590.74      9.72 o 
   2   7   7        5.64        7.51      2.93 o 
   3   7   7      139.94      157.65      5.53 o 
   4   7   7      151.55      160.07      5.56 o 
   5   7   7        1.62        2.10      3.36 o 
   6   7   7      118.65      122.10     25.22 o 
  -8   8   7       53.61       37.41      8.03 o 
  -7   8   7       32.58       21.96      7.03 o 
  -6   8   7      117.83      120.03      6.43 o 
  -5   8   7      178.23      167.21     11.32 o 
  -4   8   7        4.06       -2.00      3.90 o 
  -3   8   7       87.21       91.51      5.39 o 
  -2   8   7        9.51        9.79      2.40 o 
  -1   8   7      592.68      617.01     13.96 o 
   0   8   7       18.02       20.65      2.92 o 
   1   8   7      195.53      189.32      5.71 o 
   2   8   7      163.89      164.43      5.72 o 
   3   8   7      307.68      321.03     13.20 o 
   4   8   7      283.42      286.97      7.44 o 
   5   8   7        0.35       -2.49      3.53 o 
  -7   9   7      432.85      427.92     17.41 o 
  -6   9   7       25.74       30.46      4.86 o 
  -5   9   7      433.94      458.48     12.00 o 
  -4   9   7       23.04       24.27      4.62 o 
  -3   9   7      273.94      279.03     13.63 o 
  -2   9   7       72.64       75.92      3.70 o 
  -1   9   7      396.28      390.76     10.23 o 
   0   9   7       11.91       13.47      4.65 o 
   1   9   7       98.51      106.66      4.86 o 
   2   9   7      305.76      310.50     10.11 o 
   3   9   7       55.19       57.00      4.40 o 
   4   9   7        4.59        5.44      3.76 o 
  -5  10   7      123.18      132.90      7.07 o 
  -4  10   7       11.59        9.85      4.75 o 
  -3  10   7      286.02      283.57      9.47 o 
  -2  10   7       19.64       18.09      3.23 o 
  -1  10   7       62.78       65.01      4.79 o 
   0  10   7      447.78      443.37     11.63 o 
   1  10   7       17.36        7.84      3.70 o 
   2  10   7      257.69      276.55      8.22 o 
  -2  11   7      163.88      170.80     11.33 o 
  -1  11   7        3.24        2.31      4.00 o 
  -3 -15   8        9.11        7.22      3.90 o 
  -2 -15   8       97.07       95.46      6.83 o 
  -1 -15   8      103.78      102.47      5.18 o 
   0 -15   8       37.54       44.12      3.67 o 
   1 -15   8       43.49       50.11      3.98 o 
   2 -15   8      190.23      221.57      6.87 o 
   3 -15   8      425.67      446.22      8.55 o 
  -4 -14   8      333.13      331.76      8.61 o 
  -3 -14   8      250.83      245.96      7.41 o 
  -2 -14   8      598.07      591.06     20.62 o 
  -1 -14   8       59.44       62.80      3.20 o 
   0 -14   8      433.17      448.70     12.54 o 
   1 -14   8      262.88      288.23      6.29 o 
   2 -14   8       63.02       64.84      3.62 o 
   3 -14   8        6.78        6.55      2.89 o 
   4 -14   8       30.65       37.91      3.55 o 
   5 -14   8       32.24       33.60      3.64 o 
  -6 -13   8       19.33       16.34      3.68 o 
  -5 -13   8        0.08       -1.12      3.19 o 
  -4 -13   8      642.88      626.20     12.70 o 
  -3 -13   8       10.96       11.18      3.38 o 
  -2 -13   8       51.47       47.56      6.00 o 
  -1 -13   8       17.56       17.94      2.32 o 
   0 -13   8       45.01       45.50      2.93 o 
   1 -13   8      266.65      276.15      5.89 o 
   2 -13   8      289.91      288.29      5.56 o 
   3 -13   8       26.53       32.71      2.51 o 
   4 -13   8       20.21       16.45      2.74 o 
   5 -13   8      112.57      119.54      4.18 o 
   6 -13   8       35.49       35.05      3.62 o 
  -7 -12   8       25.84       27.16      5.22 o 
  -6 -12   8      386.84      403.30      8.86 o 
  -5 -12   8      111.33      100.77      5.43 o 
  -4 -12   8      589.92      575.52     13.24 o 
  -3 -12   8      198.91      196.07      6.07 o 
  -2 -12   8      274.76      273.12      6.94 o 
  -1 -12   8      238.93      240.31      5.29 o 
   0 -12   8       20.86       24.15      2.43 o 
   1 -12   8        5.60        5.35      2.32 o 
   2 -12   8       20.39       19.34      2.73 o 
   3 -12   8      142.67      150.56      3.71 o 
   4 -12   8       13.27       12.62      2.30 o 
   5 -12   8      418.31      427.18     10.16 o 
   6 -12   8       27.48       32.69      3.03 o 
   7 -12   8       39.51       32.60      4.28 o 
  -7 -11   8       13.32       15.30      3.47 o 
  -6 -11   8      388.94      376.94      7.84 o 
  -5 -11   8       72.98       79.44      4.54 o 
  -4 -11   8       39.61       36.34      3.45 o 
  -3 -11   8       85.93       77.97      4.08 o 
  -2 -11   8      168.10      139.40      4.81 o 
  -1 -11   8      491.27      433.26      7.38 o 
   0 -11   8      574.20      588.44      9.50 o 
   1 -11   8      672.51      650.81      8.38 o 
   2 -11   8        7.47       10.39      1.84 o 
   3 -11   8      187.00      195.73      5.02 o 
   4 -11   8       66.03       65.79      3.01 o 
   5 -11   8        2.89        3.87      2.43 o 
   6 -11   8        0.72        3.43      2.54 o 
   7 -11   8      104.89      117.72      4.24 o 
   8 -11   8       99.38      112.58      4.74 o 
  -8 -10   8      476.63      491.23     11.02 o 
  -7 -10   8       95.88       88.91      4.21 o 
  -6 -10   8      407.62      385.74      7.73 o 
  -5 -10   8       67.51       62.35      3.79 o 
  -4 -10   8      891.12      883.49     15.85 o 
  -3 -10   8      350.88      329.55      7.47 o 
  -2 -10   8       44.17       45.86      3.17 o 
  -1 -10   8      505.49      481.42      7.78 o 
   0 -10   8      843.21      796.81     10.60 o 
   1 -10   8      257.70      280.68      4.44 o 
   2 -10   8      135.27      148.85      3.29 o 
   3 -10   8      233.35      224.45      4.40 o 
   4 -10   8      129.03      115.94      3.68 o 
   5 -10   8      202.49      208.29      4.71 o 
   6 -10   8       35.65       38.10      3.60 o 
   7 -10   8       78.38       86.05      4.68 o 
   8 -10   8        5.92       10.91      3.22 o 
  -9  -9   8       33.43       31.01      4.88 o 
  -8  -9   8      204.58      205.47      5.99 o 
  -7  -9   8        1.90       -1.06      2.22 o 
  -6  -9   8      180.68      169.60      8.73 o 
  -5  -9   8      150.57      144.21      5.00 o 
  -4  -9   8      510.71      474.07     10.15 o 
  -3  -9   8     2420.99     2298.16     37.10 o 
  -2  -9   8       18.42       16.98      2.37 o 
  -1  -9   8      705.75      664.82     10.00 o 
   0  -9   8      103.20      103.91      2.76 o 
   1  -9   8      699.36      672.67      8.36 o 
   2  -9   8        6.40        6.24      1.38 o 
   3  -9   8     1336.20     1305.64     15.26 o 
   4  -9   8      131.75      135.91      5.04 o 
   5  -9   8      927.01      902.43     12.46 o 
   6  -9   8      620.71      615.98     11.29 o 
   7  -9   8        1.81        0.35      2.44 o 
   8  -9   8      149.12      143.02      5.49 o 
   9  -9   8        9.80        4.45      3.18 o 
  -9  -8   8       28.05       31.65      4.70 o 
  -8  -8   8       97.05       89.65      4.13 o 
  -7  -8   8      124.31      133.60      4.73 o 
  -6  -8   8      597.08      585.10     11.47 o 
  -5  -8   8     1159.83     1155.43     23.86 o 
  -4  -8   8       77.46       62.49      7.80 o 
  -3  -8   8       15.44       16.43      2.30 o 
  -2  -8   8      286.43      274.83      5.06 o 
  -1  -8   8     1185.17     1186.59     16.67 o 
   0  -8   8      106.44       99.32      2.52 o 
   1  -8   8      747.16      730.19      8.90 o 
   2  -8   8        2.59        5.21      1.39 o 
   3  -8   8     1443.56     1478.29     17.04 o 
   4  -8   8       39.33       39.82      2.26 o 
   5  -8   8       29.42       36.99      2.43 o 
   6  -8   8       47.90       48.13      2.68 o 
   7  -8   8       22.65       25.23      2.64 o 
   8  -8   8       29.56       37.45      3.46 o 
   9  -8   8        9.05        7.33      3.09 o 
 -10  -7   8      177.80      165.01      7.52 o 
  -9  -7   8       38.82       42.06      7.12 o 
  -8  -7   8       12.41       14.44      2.86 o 
  -7  -7   8      322.12      318.71      6.57 o 
  -6  -7   8      111.29      111.91      4.58 o 
  -5  -7   8      436.73      430.90      8.77 o 
  -4  -7   8      390.43      379.09      7.73 o 
  -3  -7   8      465.81      425.16      6.84 o 
  -2  -7   8      136.17      119.67      3.97 o 
  -1  -7   8      576.73      554.83      8.43 o 
   0  -7   8      102.85      101.46      2.86 o 
   1  -7   8     1773.97     1709.06     17.92 o 
   2  -7   8     1054.52     1076.54     12.57 o 
   3  -7   8      856.05      825.77     10.55 o 
   4  -7   8     1105.55     1092.31     12.90 o 
   5  -7   8       21.40       25.09      2.16 o 
   6  -7   8      264.22      268.04      5.18 o 
   7  -7   8        9.42        7.19      2.34 o 
   8  -7   8      211.37      223.44      5.69 o 
   9  -7   8        5.74        7.91      2.99 o 
 -10  -6   8        4.69        5.84      4.17 o 
  -9  -6   8      289.54      297.58      8.27 o 
  -8  -6   8       39.24       36.51      3.10 o 
  -7  -6   8      500.57      497.03      8.68 o 
  -6  -6   8       31.40       36.36      3.48 o 
  -5  -6   8       68.03       77.27      3.53 o 
  -4  -6   8     1179.60     1205.45     16.95 o 
  -3  -6   8     4853.38     5109.24     67.81 o 
  -2  -6   8       66.66       88.43      2.65 o 
  -1  -6   8      652.46      600.45      8.92 o 
   0  -6   8     1291.79     1318.04     14.85 o 
   1  -6   8      528.51      500.02      6.27 o 
   2  -6   8        7.94        7.67      1.23 o 
   3  -6   8      129.54      132.92      2.74 o 
   4  -6   8      162.49      175.88      3.51 o 
   5  -6   8        5.13        5.16      1.81 o 
   6  -6   8       15.45       10.61      2.07 o 
   7  -6   8       33.11       33.95      2.53 o 
   8  -6   8        1.93        1.11      2.86 o 
   9  -6   8        3.79        6.63      2.94 o 
 -10  -5   8        1.78        4.74      3.52 o 
  -9  -5   8      152.58      147.14      6.04 o 
  -8  -5   8      165.89      163.63      4.71 o 
  -7  -5   8      547.93      559.80      9.38 o 
  -6  -5   8      768.13      750.50     13.37 o 
  -5  -5   8     2929.11     3050.47     41.08 o 
  -4  -5   8       53.05       77.17      2.75 o 
  -3  -5   8      596.53      651.22      9.62 o 
  -2  -5   8        4.85       28.95      4.22 o 
  -1  -5   8      553.51      557.61      8.31 o 
   0  -5   8      239.27      232.35      3.02 o 
   1  -5   8     2741.12     2810.20     31.06 o 
   2  -5   8      974.59      951.85     12.07 o 
   3  -5   8       36.98       29.53      1.47 o 
   4  -5   8      357.13      365.28      4.61 o 
   5  -5   8       86.92       98.62      3.10 o 
   6  -5   8     1275.44     1261.44     16.59 o 
   7  -5   8       27.02       29.89      2.47 o 
   8  -5   8       94.02       93.21      3.94 o 
   9  -5   8      209.48      208.30      6.26 o 
 -10  -4   8      195.01      184.13      5.99 o 
  -9  -4   8      162.67      165.52      5.39 o 
  -8  -4   8       40.54       40.82      2.87 o 
  -7  -4   8      865.69      857.93     13.17 o 
  -6  -4   8      855.65      859.86     14.88 o 
  -5  -4   8     2510.45     2580.27     34.87 o 
  -4  -4   8        5.33        8.26      1.48 o 
  -3  -4   8      218.92      196.08      3.85 o 
  -2  -4   8      758.58      821.93     11.71 o 
  -1  -4   8      601.32      591.63     10.03 o 
   0  -4   8       55.28       44.83      1.17 o 
   1  -4   8      113.42      128.75      2.44 o 
   2  -4   8      293.05      290.89      3.73 o 
   3  -4   8        0.55        0.43      1.03 o 
   4  -4   8      719.41      739.38      8.77 o 
   5  -4   8      291.52      296.48      6.95 o 
   6  -4   8       16.06       15.80      2.11 o 
   7  -4   8       17.41       24.48      2.38 o 
   8  -4   8      155.20      161.51      5.56 o 
   9  -4   8       58.43       58.92      3.98 o 
 -11  -3   8        3.63        1.24      4.18 o 
 -10  -3   8        5.45        8.29      3.42 o 
  -9  -3   8      572.93      590.40     12.76 o 
  -8  -3   8       23.38       25.04      2.84 o 
  -7  -3   8      313.93      336.67      5.20 o 
  -6  -3   8        7.24        9.44      1.91 o 
  -5  -3   8       64.13       72.81      2.71 o 
  -4  -3   8      792.67      789.92     11.40 o 
  -3  -3   8      564.54      607.88      8.97 o 
  -2  -3   8      689.70      729.53     10.44 o 
  -1  -3   8      468.20      484.26      7.22 o 
   0  -3   8     2022.04     2072.63     21.25 o 
   1  -3   8       29.48       33.38      1.15 o 
   2  -3   8     1462.99     1398.66     15.83 o 
   3  -3   8       15.52       14.35      1.14 o 
   4  -3   8      353.21      352.89      4.47 o 
   5  -3   8       11.95       18.68      2.08 o 
   6  -3   8       31.67       34.69      2.27 o 
   7  -3   8        7.65        5.62      2.21 o 
   8  -3   8       24.02       35.17      3.47 o 
   9  -3   8       36.21       31.29      6.06 o 
 -11  -2   8      187.35      184.84      9.04 o 
 -10  -2   8      190.32      184.35      6.67 o 
  -9  -2   8      305.12      313.02      6.87 o 
  -8  -2   8       15.83       14.09      2.30 o 
  -7  -2   8     2144.64     2178.98     22.71 o 
  -6  -2   8      355.53      361.65      5.20 o 
  -5  -2   8     1116.53     1179.83     13.56 o 
  -4  -2   8      622.84      657.98      7.94 o 
  -3  -2   8      738.48      810.88      9.44 o 
  -2  -2   8     1511.50     1656.41     18.38 o 
  -1  -2   8      824.03      998.21     14.83 o 
   0  -2   8     2036.14     2045.96     20.75 o 
   1  -2   8      274.15      271.03      3.77 o 
   2  -2   8      236.75      257.47      3.71 o 
   3  -2   8      966.18      935.50     13.17 o 
   4  -2   8       40.51       53.75      2.11 o 
   5  -2   8       88.35       88.75      3.50 o 
   6  -2   8      530.33      524.25      9.80 o 
   7  -2   8      153.00      153.25      4.50 o 
   8  -2   8       20.68       16.93      3.18 o 
   9  -2   8       54.05       62.96      4.61 o 
 -11  -1   8      363.55      363.87     12.66 o 
 -10  -1   8      220.99      206.21      8.65 o 
  -9  -1   8      434.18      458.84      9.88 o 
  -8  -1   8       28.48       27.88      2.36 o 
  -7  -1   8        7.42       10.91      1.70 o 
  -6  -1   8      670.61      691.55      8.58 o 
  -5  -1   8     1541.30     1716.21     19.27 o 
  -4  -1   8     1934.61     2112.14     23.39 o 
  -3  -1   8      255.30      294.80      4.00 o 
  -2  -1   8     3099.89     3350.91     39.59 o 
  -1  -1   8      133.05      138.62      3.05 o 
   0  -1   8      953.77      925.41      9.74 o 
   1  -1   8       18.78       54.55      5.79 o 
   2  -1   8      921.35      897.66     11.48 o 
   3  -1   8      112.67      113.01      2.82 o 
   4  -1   8     1521.46     1511.92     18.81 o 
   5  -1   8      111.22      122.82      3.66 o 
   6  -1   8        3.47        3.18      2.16 o 
   7  -1   8      541.62      516.09      9.44 o 
   8  -1   8       29.39       31.93      3.42 o 
   9  -1   8       48.52       44.56      4.52 o 
 -11   0   8       92.68       98.20      6.94 o 
 -10   0   8        6.98        6.62      3.68 o 
  -9   0   8      314.48      315.63      7.94 o 
  -8   0   8      106.08      113.18      5.45 o 
  -7   0   8      591.85      608.64      8.51 o 
  -6   0   8      170.60      192.41      3.40 o 
  -5   0   8        1.67        2.14      1.25 o 
  -4   0   8      859.17      957.31     12.06 o 
  -3   0   8        1.00        2.71      1.48 o 
  -2   0   8     2712.96     2898.24     34.31 o 
  -1   0   8       22.88       28.91      1.67 o 
   0   0   8      818.07      827.35      8.81 o 
   1   0   8      199.48      178.09      3.28 o 
   2   0   8     2459.60     2442.70     29.56 o 
   3   0   8       91.68       89.42      2.68 o 
   4   0   8     1057.14     1017.84     16.64 o 
   5   0   8      784.20      779.27     11.91 o 
   6   0   8        0.45       -1.09      2.24 o 
   7   0   8       13.35       13.46      2.61 o 
   8   0   8        0.35       -0.63      4.01 o 
   9   0   8        2.86        5.11      4.17 o 
 -10   1   8      386.24      349.75     12.21 o 
  -9   1   8      120.94      111.32      6.19 o 
  -8   1   8      780.91      792.81     17.69 o 
  -7   1   8      414.18      417.28      8.39 o 
  -6   1   8     1173.29     1224.09     17.08 o 
  -5   1   8        4.78        5.38      1.92 o 
  -4   1   8     2284.37     2517.78     33.33 o 
  -3   1   8      149.24      147.76      3.25 o 
  -2   1   8      358.18      357.55      5.78 o 
  -1   1   8       17.23       17.64      2.17 o 
   0   1   8     1053.72     1047.51     13.09 o 
   1   1   8      521.34      583.19      7.86 o 
   2   1   8      658.97      612.61      8.28 o 
   3   1   8      396.31      397.00      5.95 o 
   4   1   8      568.79      507.71      7.29 o 
   5   1   8      727.10      692.90     10.81 o 
   6   1   8       58.38       52.28      3.17 o 
   7   1   8       39.85       44.82      3.65 o 
   8   1   8       23.17       29.36      4.55 o 
   9   1   8       98.49      107.13      6.23 o 
 -10   2   8       14.97        7.40      4.63 o 
  -9   2   8      144.72      138.81      6.75 o 
  -8   2   8       54.06       54.55      4.78 o 
  -7   2   8       81.44       84.25      3.83 o 
  -6   2   8      538.83      588.16     10.72 o 
  -5   2   8        0.08        0.32      1.97 o 
  -4   2   8      854.72      885.87     14.67 o 
  -3   2   8       16.63       20.65      2.63 o 
  -2   2   8     1657.22     1681.59     31.42 o 
  -1   2   8      728.04      692.77     11.58 o 
   0   2   8      877.34      829.30     10.64 o 
   1   2   8       98.48       78.03      2.53 o 
   2   2   8     1245.51     1217.23     15.35 o 
   3   2   8     1087.09     1115.51     14.26 o 
   4   2   8      289.73      274.22      4.86 o 
   5   2   8      316.19      335.97      5.64 o 
   6   2   8       45.28       41.90      3.53 o 
   7   2   8      126.23      111.13      7.68 o 
   8   2   8        2.08        3.92      4.25 o 
 -10   3   8      956.27      935.25     21.17 o 
  -9   3   8       64.76       66.32      5.41 o 
  -8   3   8      890.74      884.49     19.53 o 
  -7   3   8       28.38       28.93      2.94 o 
  -6   3   8     1501.52     1501.77     24.17 o 
  -5   3   8      128.34      122.77      4.91 o 
  -4   3   8     1868.67     1918.10     29.95 o 
  -3   3   8      422.50      424.83      9.87 o 
  -2   3   8      243.40      268.65      7.25 o 
  -1   3   8      220.80      219.81      8.86 o 
   0   3   8      529.34      552.76      9.66 o 
   1   3   8      457.09      488.46      8.18 o 
   2   3   8        0.50        1.64      1.61 o 
   3   3   8     1183.09     1148.60     14.74 o 
   4   3   8        2.72        0.89      1.90 o 
   5   3   8      144.86      149.87      4.69 o 
   6   3   8       28.48       28.19      3.39 o 
   7   3   8      114.02      115.15      6.56 o 
   8   3   8        0.95        4.73      4.37 o 
 -10   4   8        7.44        3.61      4.81 o 
  -9   4   8       64.56       65.03      5.59 o 
  -8   4   8      343.67      344.73     10.13 o 
  -7   4   8       53.19       55.34      3.54 o 
  -6   4   8      525.25      544.64     10.29 o 
  -5   4   8       76.89       79.19      3.63 o 
  -4   4   8      428.07      454.25     10.63 o 
  -3   4   8        9.33        6.18      2.78 o 
  -2   4   8      259.75      272.73      7.50 o 
  -1   4   8       21.05       26.73      1.98 o 
   0   4   8      945.74      894.56     14.75 o 
   1   4   8      739.26      768.87     13.12 o 
   2   4   8       31.51       30.31      2.33 o 
   3   4   8      110.12      110.08      3.39 o 
   4   4   8       90.81       81.53      3.40 o 
   5   4   8      385.24      374.00      7.18 o 
   6   4   8        7.65        5.69      3.22 o 
   7   4   8       43.41       49.15      3.84 o 
  -9   5   8       38.28       33.37      4.98 o 
  -8   5   8      307.03      316.69      9.84 o 
  -7   5   8       26.82       19.40      4.08 o 
  -6   5   8      605.64      614.39     15.59 o 
  -5   5   8      373.57      381.01     10.73 o 
  -4   5   8       87.30       77.69      6.29 o 
  -3   5   8      699.46      694.91     14.86 o 
  -2   5   8       35.30       38.12      3.56 o 
  -1   5   8     1456.53     1448.48     22.91 o 
   0   5   8      288.46      275.23      6.16 o 
   1   5   8      757.54      713.22     12.52 o 
   2   5   8       20.78       18.72      2.81 o 
   3   5   8      455.25      457.84     11.79 o 
   4   5   8       88.03       87.82      4.31 o 
   5   5   8        3.52        4.62      2.70 o 
   6   5   8       21.93       29.12      3.80 o 
   7   5   8        0.85        0.34      3.63 o 
  -9   6   8       19.12       10.65      7.61 o 
  -8   6   8      286.28      272.55     13.43 o 
  -7   6   8      327.65      319.27     14.07 o 
  -6   6   8      235.92      243.57     11.24 o 
  -5   6   8      209.61      209.98      7.63 o 
  -4   6   8      252.87      248.91      7.87 o 
  -3   6   8      513.42      502.48     17.05 o 
  -2   6   8       50.01       48.53      6.22 o 
  -1   6   8      656.60      632.60     11.16 o 
   0   6   8        3.47       -2.35      2.35 o 
   1   6   8      121.57      119.91      7.98 o 
   2   6   8      237.96      240.52      6.81 o 
   3   6   8      189.67      178.24      5.72 o 
   4   6   8       38.10       39.62      3.70 o 
   5   6   8       56.64       52.15      4.06 o 
   6   6   8      133.41      140.80     13.02 o 
  -8   7   8      156.72      157.97     10.94 o 
  -7   7   8      112.58      103.49      9.11 o 
  -6   7   8      475.11      483.67     25.02 o 
  -5   7   8      490.09      504.46     12.47 o 
  -4   7   8        1.08        2.58      3.77 o 
  -3   7   8     1318.05     1269.35     44.39 o 
  -2   7   8      138.96      120.07     11.14 o 
  -1   7   8      638.78      652.22     15.27 o 
   0   7   8       13.86       16.35      2.78 o 
   1   7   8      573.49      589.75     14.28 o 
   2   7   8      213.00      221.02      6.32 o 
   3   7   8       21.48       35.12      3.71 o 
   4   7   8       30.29       25.03      3.71 o 
   5   7   8       12.21       10.01      4.33 o 
  -7   8   8      122.40      100.72      9.36 o 
  -6   8   8       25.39       19.81      4.84 o 
  -5   8   8      194.68      195.61      8.04 o 
  -4   8   8        0.07        4.76      4.35 o 
  -3   8   8      620.65      607.60     14.36 o 
  -2   8   8        0.68        1.55      7.09 o 
  -1   8   8      283.07      277.32     10.17 o 
   0   8   8      450.95      408.45     10.59 o 
   1   8   8      198.98      199.12      6.06 o 
   2   8   8       21.75       15.55      3.39 o 
   3   8   8      375.12      417.87     14.44 o 
   4   8   8      178.83      178.84      6.24 o 
  -6   9   8        1.73        7.61      4.84 o 
  -5   9   8     1007.38     1005.67     21.45 o 
  -4   9   8        4.31        7.36      4.66 o 
  -3   9   8      493.49      474.65     12.26 o 
  -2   9   8       92.66       78.43      5.84 o 
  -1   9   8      115.73      110.92      6.22 o 
   0   9   8        9.77        8.50      3.96 o 
   1   9   8       54.09       55.30      4.05 o 
   2   9   8       59.54       52.15      4.28 o 
  -4  10   8       89.39       87.73      7.39 o 
  -3  10   8       59.45       64.01      5.82 o 
  -2  10   8      166.78      154.81     11.18 o 
  -1  10   8      251.76      240.14      7.61 o 
   0  10   8      132.49      128.29      6.36 o 
  -2 -15   9       73.88       75.54      4.87 o 
  -1 -15   9      314.08      357.43     13.09 o 
   0 -15   9        7.34       10.41      5.54 o 
   1 -15   9      146.24      157.41      5.11 o 
   2 -15   9       56.87       60.32      3.78 o 
   3 -15   9        5.75        2.16      3.78 o 
  -4 -14   9      378.51      379.00      9.99 o 
  -3 -14   9       10.41       15.49      3.78 o 
  -2 -14   9      317.69      315.45      9.72 o 
  -1 -14   9      118.90      133.94      5.84 o 
   0 -14   9      125.32      114.32      4.00 o 
   1 -14   9      109.55      113.36      4.20 o 
   2 -14   9      189.07      208.07      4.93 o 
   3 -14   9      107.77      122.54      4.24 o 
   4 -14   9        9.22        9.86      3.26 o 
   5 -14   9      190.54      207.56      6.07 o 
  -6 -13   9       77.74       72.26      7.00 o 
  -5 -13   9        2.57        5.86      3.80 o 
  -4 -13   9       26.09       22.70      3.90 o 
  -3 -13   9       81.77       88.57      4.82 o 
  -2 -13   9      114.43       92.16      4.71 o 
  -1 -13   9       11.66       16.19      3.44 o 
   0 -13   9      113.12      118.91      5.71 o 
   1 -13   9      801.65      830.45     13.02 o 
   2 -13   9      156.42      151.60      5.43 o 
   3 -13   9      209.05      230.57      6.70 o 
   4 -13   9       26.63       29.20      2.95 o 
   5 -13   9       89.93       95.00      3.48 o 
   6 -13   9        9.75        9.30      3.29 o 
  -7 -12   9       61.60       62.07      8.34 o 
  -6 -12   9       10.28       11.32      3.28 o 
  -5 -12   9       24.83       21.78      3.69 o 
  -4 -12   9      843.83      839.74     21.22 o 
  -3 -12   9        2.06        1.90      3.20 o 
  -2 -12   9      374.78      366.47      8.39 o 
  -1 -12   9       27.54       33.59      3.43 o 
   0 -12   9       61.01       62.36      3.08 o 
   1 -12   9      119.61      126.63      3.95 o 
   2 -12   9        2.49        2.72      1.75 o 
   3 -12   9       96.27      105.41      4.04 o 
   4 -12   9        0.51       -2.20      2.20 o 
   5 -12   9      148.17      163.28      4.68 o 
   6 -12   9        0.78        0.92      2.75 o 
   7 -12   9        1.56        3.89      2.92 o 
  -7 -11   9        2.25        2.86      3.42 o 
  -6 -11   9      401.89      377.27      7.89 o 
  -5 -11   9      243.99      240.22      6.90 o 
  -4 -11   9      136.45      132.17      5.23 o 
  -3 -11   9       26.80       34.10      3.38 o 
  -2 -11   9       43.08       32.84      3.73 o 
  -1 -11   9     1069.08     1083.92     18.72 o 
   0 -11   9      166.80      135.70      3.85 o 
   1 -11   9       15.84       17.36      2.00 o 
   2 -11   9       16.46       20.63      2.28 o 
   3 -11   9       98.08      102.48      2.85 o 
   4 -11   9       29.96       28.98      2.63 o 
   5 -11   9      377.28      386.88      7.52 o 
   6 -11   9       48.67       51.94      3.23 o 
   7 -11   9       26.78       22.79      3.06 o 
  -8 -10   9      162.63      167.02      6.97 o 
  -7 -10   9       17.65       13.82      3.87 o 
  -6 -10   9      583.25      599.01     12.01 o 
  -5 -10   9       34.93       30.86      3.43 o 
  -4 -10   9       27.31       24.54      3.13 o 
  -3 -10   9      174.91      187.72      5.53 o 
  -2 -10   9        2.07        3.67      2.50 o 
  -1 -10   9       39.36       39.63      3.02 o 
   0 -10   9       18.40       20.88      1.77 o 
   1 -10   9      739.03      734.16      9.99 o 
   2 -10   9      165.21      158.25      4.14 o 
   3 -10   9     1050.86     1108.50     13.31 o 
   4 -10   9       20.63       25.05      2.46 o 
   5 -10   9        2.27        2.89      2.31 o 
   6 -10   9      216.33      219.79      5.13 o 
   7 -10   9      433.42      455.34     14.07 o 
   8 -10   9        8.57        7.80      2.93 o 
  -9  -9   9       32.18       34.31      4.97 o 
  -8  -9   9      285.65      267.40      6.66 o 
  -7  -9   9      267.76      280.48      7.94 o 
  -6  -9   9       14.75       16.53      4.68 o 
  -5  -9   9      145.34      153.80      6.48 o 
  -4  -9   9       69.91       67.77      4.16 o 
  -3  -9   9      290.88      338.26      7.48 o 
  -2  -9   9     1078.79      984.41     17.00 o 
  -1  -9   9      720.83      724.02     12.80 o 
   0  -9   9       71.41       73.97      2.43 o 
   1  -9   9      174.52      191.46      3.79 o 
   2  -9   9        4.04        9.94      1.30 o 
   3  -9   9      220.12      219.28      4.23 o 
   4  -9   9       19.51       21.88      2.25 o 
   5  -9   9        1.44        0.09      2.19 o 
   6  -9   9      120.16      118.87      3.99 o 
   7  -9   9        0.30        2.18      2.57 o 
   8  -9   9       46.21       42.30      3.24 o 
  -9  -8   9       11.51       11.86      4.34 o 
  -8  -8   9      123.03      131.54      4.87 o 
  -7  -8   9       27.01       33.61      3.20 o 
  -6  -8   9       19.76       23.15      3.32 o 
  -5  -8   9       11.19       15.18      2.87 o 
  -4  -8   9      516.02      498.47     10.57 o 
  -3  -8   9      771.52      756.55     18.08 o 
  -2  -8   9      494.77      456.23      7.65 o 
  -1  -8   9     1028.74     1032.13     14.81 o 
   0  -8   9      398.27      386.96      5.68 o 
   1  -8   9      164.15      162.61      3.42 o 
   2  -8   9      137.27      131.93      3.25 o 
   3  -8   9      290.47      261.57      4.26 o 
   4  -8   9      141.59      143.09      3.71 o 
   5  -8   9      459.54      478.10     10.85 o 
   6  -8   9       34.46       32.96      2.62 o 
   7  -8   9      107.50      111.28      3.86 o 
   8  -8   9       43.38       45.85      3.61 o 
  -9  -7   9       45.52       47.76      4.85 o 
  -8  -7   9       19.64       14.10      3.12 o 
  -7  -7   9      280.84      305.99      6.62 o 
  -6  -7   9      399.89      383.63      8.35 o 
  -5  -7   9      711.54      726.13     13.25 o 
  -4  -7   9      329.99      366.41      7.67 o 
  -3  -7   9      514.60      555.66      8.66 o 
  -2  -7   9      260.85      288.92      5.22 o 
  -1  -7   9        8.96       15.80      2.15 o 
   0  -7   9      597.82      587.60      8.65 o 
   1  -7   9       19.14       17.10      1.27 o 
   2  -7   9        7.95       10.32      1.29 o 
   3  -7   9       55.83       61.39      2.20 o 
   4  -7   9       19.68       24.51      2.35 o 
   5  -7   9       26.49       28.92      2.30 o 
   6  -7   9      792.97      777.83     11.03 o 
   7  -7   9       45.86       53.18      3.37 o 
   8  -7   9      142.32      153.46      5.00 o 
   9  -7   9        9.60       10.96      3.75 o 
 -10  -6   9      265.70      269.56      9.41 o 
  -9  -6   9       63.43       62.19      4.70 o 
  -8  -6   9       77.13       75.06      3.69 o 
  -7  -6   9      554.23      558.39      9.62 o 
  -6  -6   9        0.92        0.81      2.45 o 
  -5  -6   9      891.91      904.17     15.77 o 
  -4  -6   9      283.60      281.04      5.26 o 
  -3  -6   9     3787.67     3874.94     51.78 o 
  -2  -6   9      284.51      261.87      5.72 o 
  -1  -6   9      504.04      533.68      8.18 o 
   0  -6   9      724.33      710.80      9.24 o 
   1  -6   9       73.70       82.51      2.15 o 
   2  -6   9      274.77      269.76      4.88 o 
   3  -6   9      822.79      788.53      9.57 o 
   4  -6   9      537.78      503.91      7.50 o 
   5  -6   9      866.23      835.64     11.52 o 
   6  -6   9      289.96      284.31      6.37 o 
   7  -6   9      328.15      321.39      6.70 o 
   8  -6   9        2.00        1.19      2.85 o 
   9  -6   9      112.15      117.88      5.49 o 
 -10  -5   9        8.12        7.84      3.55 o 
  -9  -5   9      583.92      592.70     12.44 o 
  -8  -5   9      135.94      139.79      4.58 o 
  -7  -5   9      264.40      267.93      5.86 o 
  -6  -5   9      208.69      207.42      5.52 o 
  -5  -5   9      199.17      207.24      4.46 o 
  -4  -5   9       76.08       81.39      2.90 o 
  -3  -5   9       10.23       11.34      1.59 o 
  -2  -5   9      423.32      434.44      6.88 o 
  -1  -5   9      105.21      105.51      2.83 o 
   0  -5   9      204.36      193.04      3.77 o 
   1  -5   9       97.24       81.09      2.06 o 
   2  -5   9      284.39      274.75      5.80 o 
   3  -5   9      339.15      326.65      4.27 o 
   4  -5   9     1057.81     1013.89     20.53 o 
   5  -5   9      357.88      351.92      6.65 o 
   6  -5   9      136.03      132.01      4.29 o 
   7  -5   9        0.86        0.72      2.58 o 
   8  -5   9       32.27       43.28      5.73 o 
   9  -5   9        1.72        2.32      3.52 o 
 -10  -4   9        1.18       -2.27      3.29 o 
  -9  -4   9      176.42      188.26      5.69 o 
  -8  -4   9       40.03       46.90      2.72 o 
  -7  -4   9       10.67        9.20      2.84 o 
  -6  -4   9       46.28       48.42      2.52 o 
  -5  -4   9     3105.95     3091.39     41.64 o 
  -4  -4   9       69.68       76.23      2.76 o 
  -3  -4   9      922.25      912.64     13.04 o 
  -2  -4   9     1245.89     1297.43     17.96 o 
  -1  -4   9      341.12      334.51      5.48 o 
   0  -4   9     1416.40     1346.99     21.19 o 
   1  -4   9      157.26      139.19      2.65 o 
   2  -4   9     1121.40     1079.61     13.49 o 
   3  -4   9      371.02      359.89      4.97 o 
   4  -4   9      428.24      402.10      5.48 o 
   5  -4   9      237.02      226.58      5.17 o 
   6  -4   9      163.65      174.72      7.40 o 
   7  -4   9      169.29      162.00      4.82 o 
   8  -4   9      164.57      174.63      5.18 o 
   9  -4   9       36.32       37.15      3.89 o 
 -10  -3   9       16.89       16.74      3.47 o 
  -9  -3   9       92.25       92.01      4.18 o 
  -8  -3   9       85.41       87.24      3.01 o 
  -7  -3   9      408.61      418.72      5.56 o 
  -6  -3   9      455.62      452.17      6.76 o 
  -5  -3   9       18.92       27.06      2.41 o 
  -4  -3   9      853.42      879.95     12.67 o 
  -3  -3   9       49.45       44.82      1.93 o 
  -2  -3   9      790.06      743.73     13.45 o 
  -1  -3   9        1.51        2.07      1.33 o 
   0  -3   9      270.77      258.56      4.66 o 
   1  -3   9      297.81      273.82      3.91 o 
   2  -3   9      524.26      496.81      6.85 o 
   3  -3   9      829.68      807.07      9.58 o 
   4  -3   9      339.77      346.60      8.68 o 
   5  -3   9       67.54       59.94      2.92 o 
   6  -3   9       19.04       23.79      2.70 o 
   7  -3   9      258.29      257.49      5.77 o 
   8  -3   9        5.25        3.03      2.19 o 
   9  -3   9        3.33        6.82      3.45 o 
 -10  -2   9       23.39       26.77      5.05 o 
  -9  -2   9      339.34      364.98     12.09 o 
  -8  -2   9       21.54       24.08      2.22 o 
  -7  -2   9     1339.50     1375.00     14.84 o 
  -6  -2   9        9.95        8.86      1.46 o 
  -5  -2   9      512.61      507.94      6.56 o 
  -4  -2   9      243.18      242.25      3.73 o 
  -3  -2   9      294.71      305.43      4.24 o 
  -2  -2   9      923.40      924.53     12.93 o 
  -1  -2   9      422.52      465.75      7.19 o 
   0  -2   9     1458.65     1485.34     20.01 o 
   1  -2   9        9.16       10.97      1.20 o 
   2  -2   9     1966.94     1834.02     22.15 o 
   3  -2   9     1382.60     1316.68     16.54 o 
   4  -2   9     1388.41     1374.51     17.32 o 
   5  -2   9      683.22      664.97     13.76 o 
   6  -2   9       32.79       36.29      2.81 o 
   7  -2   9       80.45       91.37      3.76 o 
   8  -2   9        5.16        2.52      2.81 o 
   9  -2   9       96.52      107.19      5.11 o 
 -10  -1   9       92.38       97.57      9.92 o 
  -9  -1   9       38.97       39.80      3.89 o 
  -8  -1   9      175.97      168.66      5.69 o 
  -7  -1   9        5.65        4.94      1.62 o 
  -6  -1   9      628.58      630.48      7.39 o 
  -4  -1   9      517.54      521.13      6.55 o 
  -3  -1   9       62.68       69.87      2.59 o 
  -2  -1   9      699.28      767.28     10.98 o 
  -1  -1   9       18.05       26.94      1.74 o 
   0  -1   9     2154.56     2121.90     25.27 o 
   1  -1   9       35.78       29.80      1.44 o 
   2  -1   9      322.43      333.80      5.16 o 
   3  -1   9       40.55       39.45      2.07 o 
   4  -1   9      155.14      136.31      3.92 o 
   5  -1   9        5.01        7.67      2.24 o 
   6  -1   9      147.10      146.92      4.32 o 
   7  -1   9       41.39       35.97      3.05 o 
   8  -1   9       13.73       14.78      2.97 o 
   9  -1   9       62.44       69.76      5.47 o 
 -10   0   9        2.11        0.10      3.65 o 
  -9   0   9      430.25      430.90      9.68 o 
  -8   0   9       55.67       63.53      3.84 o 
  -7   0   9        6.22        6.68      1.93 o 
  -6   0   9       59.24       64.49      2.41 o 
  -5   0   9      346.73      372.12      6.96 o 
  -4   0   9      339.18      354.03      6.01 o 
  -3   0   9      328.73      361.66      5.97 o 
  -2   0   9     2553.18     2605.67     39.86 o 
  -1   0   9      306.69      302.03      7.63 o 
   0   0   9       85.88       69.66      2.29 o 
   1   0   9     1196.83     1146.22     14.45 o 
   2   0   9      252.12      236.95      4.17 o 
   3   0   9       20.05       19.09      2.57 o 
   4   0   9       46.00       42.05      2.23 o 
   5   0   9      165.80      173.47      4.54 o 
   6   0   9       24.57       19.76      2.63 o 
   7   0   9       83.31       85.06      7.23 o 
   8   0   9       13.28       20.55      3.74 o 
 -10   1   9       76.09       74.77      5.85 o 
  -9   1   9        2.99        2.89      4.02 o 
  -8   1   9      625.78      651.43     15.28 o 
  -7   1   9      156.48      155.27      5.21 o 
  -6   1   9      485.64      502.89      9.32 o 
  -5   1   9        0.16        6.15      2.26 o 
  -4   1   9     1166.64     1219.74     19.23 o 
  -3   1   9      624.58      663.87     22.32 o 
  -2   1   9      457.93      456.55      8.33 o 
  -1   1   9       42.33       38.97      2.48 o 
   0   1   9        8.82        8.46      1.46 o 
   1   1   9      386.72      383.74      6.23 o 
   2   1   9      333.07      310.17      5.04 o 
   3   1   9      151.63      163.55      3.66 o 
   4   1   9      148.18      151.73      3.62 o 
   5   1   9      453.36      446.48      9.14 o 
   6   1   9        7.74       13.52      2.63 o 
   7   1   9      394.50      422.48      9.38 o 
   8   1   9       14.27       10.88      3.63 o 
 -10   2   9      140.25      130.08     15.84 o 
  -9   2   9        4.70        5.27      4.36 o 
  -8   2   9      225.98      228.10      8.18 o 
  -7   2   9       24.13       23.69      4.70 o 
  -6   2   9      587.85      580.29     17.90 o 
  -5   2   9      261.52      271.95      7.55 o 
  -4   2   9     1715.84     1766.70     33.29 o 
  -3   2   9      115.39      111.33      4.93 o 
  -2   2   9      154.93      156.81      5.49 o 
  -1   2   9     2272.24     2349.06     55.17 o 
   0   2   9      430.76      408.24      7.13 o 
   1   2   9       17.65       20.61      1.75 o 
   2   2   9      172.36      158.22      3.51 o 
   3   2   9      407.66      411.33      6.38 o 
   4   2   9      188.51      171.53      3.93 o 
   5   2   9      194.93      205.18      6.26 o 
   6   2   9       25.60       24.18      3.53 o 
   7   2   9        3.87        4.18      3.92 o 
   8   2   9      176.14      192.96      7.79 o 
 -10   3   9      289.29      279.26     14.55 o 
  -9   3   9      344.29      339.64     14.84 o 
  -8   3   9      331.00      311.34     14.02 o 
  -7   3   9        7.43        9.07      5.17 o 
  -6   3   9      474.11      496.96     11.92 o 
  -5   3   9       10.15        8.04      3.19 o 
  -4   3   9      669.29      683.33     15.20 o 
  -3   3   9       10.49       12.94      3.13 o 
  -2   3   9      116.51      112.20      5.32 o 
  -1   3   9      815.49      812.37     16.60 o 
   0   3   9       48.28       51.45      2.93 o 
   1   3   9      529.96      529.90      9.58 o 
   2   3   9       31.80       21.53      2.00 o 
   3   3   9      418.68      417.38      6.55 o 
   4   3   9       29.07       23.62      2.29 o 
   5   3   9      595.65      651.10     18.56 o 
   6   3   9       49.84       48.04      3.93 o 
   7   3   9       55.89       56.11      4.34 o 
  -9   4   9       36.06       43.12      7.70 o 
  -8   4   9      160.65      168.57     11.20 o 
  -7   4   9      120.53      119.24      6.62 o 
  -6   4   9      367.54      365.94      9.98 o 
  -5   4   9       16.09       19.66      4.96 o 
  -4   4   9       83.84       81.16      4.56 o 
  -3   4   9     2675.85     2751.26     50.88 o 
  -2   4   9      180.47      184.37      6.37 o 
  -1   4   9      215.60      217.05      6.73 o 
   0   4   9       89.81       71.29      3.90 o 
   1   4   9      257.50      257.86      6.36 o 
   2   4   9      187.06      168.71      4.36 o 
   3   4   9      498.35      524.68      8.71 o 
   4   4   9       52.84       50.41      3.79 o 
   5   4   9        3.86        4.21      3.18 o 
   6   4   9      134.70      147.80      5.81 o 
  -9   5   9       37.99       31.00      7.96 o 
  -8   5   9       31.63       33.40      7.42 o 
  -7   5   9        6.46        5.60      3.99 o 
  -6   5   9      383.03      373.69     10.20 o 
  -5   5   9      279.01      279.84      8.65 o 
  -4   5   9       37.02       42.32     10.96 o 
  -3   5   9      600.44      599.77     13.50 o 
  -2   5   9       12.79       13.34      3.51 o 
  -1   5   9      760.70      750.26     15.93 o 
   0   5   9       43.98       49.69      2.97 o 
   1   5   9     1139.58     1062.30     17.62 o 
   2   5   9       46.71       36.18      2.81 o 
   3   5   9      236.84      263.97      7.33 o 
   4   5   9       31.44       29.32      3.59 o 
   5   5   9      290.19      275.59      8.86 o 
   6   5   9       88.46      101.90      7.01 o 
  -8   6   9      329.74      323.03     15.09 o 
  -7   6   9      390.10      378.68     10.73 o 
  -6   6   9       49.64       48.07      4.96 o 
  -5   6   9      590.20      578.42     13.74 o 
  -4   6   9      324.70      340.87     13.60 o 
  -3   6   9      149.39      161.61      9.80 o 
  -2   6   9        0.36        1.71      3.55 o 
  -1   6   9      644.63      640.56     13.71 o 
   0   6   9      139.91      132.46      5.32 o 
   1   6   9      228.13      223.90      5.99 o 
   2   6   9       66.77       59.09      3.81 o 
   3   6   9      367.79      385.68      9.94 o 
   4   6   9      568.47      623.09     12.19 o 
   5   6   9       31.62       36.04      4.83 o 
  -7   7   9        8.49        8.34      7.22 o 
  -6   7   9       49.16       45.35      5.30 o 
  -5   7   9      110.79      111.21      6.26 o 
  -4   7   9       26.24       20.82      7.25 o 
  -3   7   9      754.78      721.16     22.91 o 
  -2   7   9      206.89      206.09     13.34 o 
  -1   7   9      668.66      643.22     17.11 o 
   0   7   9       66.10       73.00      3.80 o 
   1   7   9      371.30      403.27     10.68 o 
   2   7   9      182.10      187.58      7.76 o 
   3   7   9      195.40      199.84      6.30 o 
   4   7   9        3.01        6.51      4.90 o 
  -6   8   9       10.89       14.21      5.13 o 
  -5   8   9       78.76       86.43      6.22 o 
  -4   8   9       19.65       22.73      4.98 o 
  -3   8   9      374.89      367.20     10.79 o 
  -2   8   9       86.04       73.45      5.59 o 
  -1   8   9       59.93       44.95      7.13 o 
   0   8   9      116.79      107.68      5.72 o 
   1   8   9      197.87      214.11      7.89 o 
   2   8   9       86.76       84.38      4.52 o 
   3   8   9       12.95       19.52      3.94 o 
  -4   9   9       50.88       48.81      5.67 o 
  -3   9   9      118.78      122.79      6.85 o 
  -2   9   9        4.60        8.28      5.43 o 
  -1   9   9      131.07      129.01      9.84 o 
   0   9   9      451.20      467.33     11.88 o 
   1   9   9       14.86       14.55      4.42 o 
  -2 -15  10      128.10      125.75      5.96 o 
  -1 -15  10        0.83        1.62      3.72 o 
   0 -15  10      556.59      588.58     15.96 o 
   1 -15  10      103.25      119.55      4.51 o 
   2 -15  10       77.32       75.09      3.88 o 
  -4 -14  10       86.24       86.46      5.19 o 
  -3 -14  10      230.37      230.12      7.10 o 
  -2 -14  10      439.75      459.74     10.28 o 
  -1 -14  10       45.57       52.40      4.16 o 
   0 -14  10      386.60      405.99     12.01 o 
   1 -14  10        2.32        2.89      2.73 o 
   2 -14  10       88.52       97.78      4.18 o 
   3 -14  10        2.77        3.61      2.81 o 
   4 -14  10       95.81      101.64      4.04 o 
  -5 -13  10        7.49        9.37      4.01 o 
  -4 -13  10      174.86      179.83      6.46 o 
  -3 -13  10      100.19      112.05      5.17 o 
  -2 -13  10      291.04      291.49     11.18 o 
  -1 -13  10       63.35       63.98      4.17 o 
   0 -13  10        1.96        1.51      2.17 o 
   1 -13  10      114.51      113.38      4.00 o 
   2 -13  10      200.35      193.81      5.16 o 
   3 -13  10       12.12        9.74      2.19 o 
   4 -13  10       28.69       37.74      3.12 o 
   5 -13  10       98.55      101.70      3.62 o 
  -6 -12  10      596.24      574.27     10.70 o 
  -5 -12  10       37.97       42.54      4.16 o 
  -4 -12  10      160.61      153.40      6.04 o 
  -3 -12  10       50.95       51.41      3.89 o 
  -2 -12  10       11.39       10.83      3.21 o 
  -1 -12  10        7.60        4.76      2.93 o 
   0 -12  10        1.17        0.58      2.00 o 
   1 -12  10       25.34       26.12      2.57 o 
   2 -12  10        1.07       -0.11      2.13 o 
   3 -12  10       91.35       88.49      3.06 o 
   4 -12  10       64.68       67.81      2.96 o 
   5 -12  10        1.87        3.85      2.72 o 
   6 -12  10       32.41       35.04      3.19 o 
  -7 -11  10      256.93      256.93     12.51 o 
  -6 -11  10       25.25       20.01      3.90 o 
  -5 -11  10       57.96       61.89      4.40 o 
  -4 -11  10      100.04       96.74      5.59 o 
  -3 -11  10       34.44       35.93      3.79 o 
  -2 -11  10        1.95        3.27      2.87 o 
  -1 -11  10      813.77      818.62     14.84 o 
   0 -11  10      158.32      147.64      3.79 o 
   1 -11  10       69.95       72.29      3.42 o 
   2 -11  10      208.46      212.19      6.11 o 
   3 -11  10      404.29      407.87      5.64 o 
   4 -11  10       94.93       99.20      3.59 o 
   5 -11  10      187.55      196.40      4.82 o 
   6 -11  10       32.62       38.37      3.15 o 
   7 -11  10       37.03       36.76      3.74 o 
  -8 -10  10      122.76      109.31      5.69 o 
  -7 -10  10       56.72       51.04      3.83 o 
  -6 -10  10      418.09      408.43     11.37 o 
  -5 -10  10      204.66      181.63     16.24 o 
  -4 -10  10      110.89      103.77      4.77 o 
  -3 -10  10      503.96      489.10      9.92 o 
  -2 -10  10       17.84       20.36      2.89 o 
  -1 -10  10      647.79      639.68     12.03 o 
   0 -10  10       20.87       27.31      1.76 o 
   1 -10  10     1030.46     1002.55     13.15 o 
   2 -10  10       89.30       83.41      2.92 o 
   3 -10  10      209.03      214.88      4.15 o 
   4 -10  10       56.53       57.57      2.91 o 
   5 -10  10      119.53      125.13      4.02 o 
   6 -10  10        6.16        8.73      3.04 o 
   7 -10  10      268.27      294.87      6.95 o 
  -8  -9  10      100.58       96.64      4.63 o 
  -7  -9  10      203.00      215.85      6.00 o 
  -6  -9  10      437.73      436.80      9.60 o 
  -5  -9  10      250.43      266.98      7.03 o 
  -4  -9  10       11.47       13.10      2.81 o 
  -3  -9  10      962.55      944.93     39.32 o 
  -2  -9  10      213.65      207.50      5.82 o 
  -1  -9  10       23.96       24.68      2.16 o 
   0  -9  10       50.93       60.76      2.37 o 
   1  -9  10      299.33      312.41      5.16 o 
   2  -9  10      202.81      203.32      3.43 o 
   3  -9  10      116.41      127.64      3.20 o 
   4  -9  10       13.88       10.90      2.24 o 
   5  -9  10        7.77        5.44      2.58 o 
   6  -9  10      146.04      147.88      7.39 o 
   7  -9  10      199.23      209.32      5.89 o 
   8  -9  10       65.37       73.67      4.87 o 
  -9  -8  10       89.28       83.06      9.02 o 
  -8  -8  10      498.42      499.94      9.32 o 
  -7  -8  10      398.03      383.18      7.66 o 
  -6  -8  10        2.60       -1.95      4.54 o 
  -5  -8  10      256.69      252.56      6.44 o 
  -4  -8  10       22.05       25.88      2.83 o 
  -3  -8  10      481.02      474.31      9.40 o 
  -2  -8  10        3.01        3.08      1.77 o 
  -1  -8  10     1329.30     1256.04     20.17 o 
   0  -8  10       31.19       33.13      2.15 o 
   1  -8  10     1473.10     1434.80     18.21 o 
   2  -8  10      763.96      752.70      9.33 o 
   3  -8  10      355.09      345.93      5.18 o 
   4  -8  10      289.82      275.82      5.91 o 
   5  -8  10      157.84      163.39      5.93 o 
   6  -8  10       31.90       36.07      4.04 o 
   7  -8  10      310.22      293.61      6.66 o 
   8  -8  10       37.44       36.45      5.32 o 
  -9  -7  10      805.07      826.72     16.44 o 
  -8  -7  10       44.43       43.90      3.53 o 
  -7  -7  10      328.61      335.14      7.06 o 
  -6  -7  10      144.69      140.99      5.22 o 
  -5  -7  10     1102.73     1137.30     19.48 o 
  -4  -7  10      157.47      140.89      4.59 o 
  -3  -7  10      221.06      244.50      4.97 o 
  -2  -7  10       17.88       20.84      1.93 o 
  -1  -7  10     1635.62     1631.17     22.60 o 
   0  -7  10       73.49       93.84      3.61 o 
   1  -7  10      851.69      841.44     10.84 o 
   2  -7  10      313.61      290.80      4.89 o 
   3  -7  10      112.45      108.03      3.10 o 
   4  -7  10      423.08      428.14      7.63 o 
   5  -7  10       31.43       34.22      2.86 o 
   6  -7  10        6.31        8.69      2.78 o 
   7  -7  10      137.73      143.06      4.87 o 
   8  -7  10       14.05       15.26      3.09 o 
  -9  -6  10       85.63       79.38      6.16 o 
  -8  -6  10        4.97        6.06      2.88 o 
  -7  -6  10      181.37      184.45      5.13 o 
  -6  -6  10      342.87      345.47      7.73 o 
  -5  -6  10      729.73      729.31     13.20 o 
  -4  -6  10      330.42      330.13      5.96 o 
  -3  -6  10     2114.75     2091.39     28.58 o 
  -2  -6  10       15.99       13.36      1.74 o 
  -1  -6  10     2344.31     2254.18     30.63 o 
   0  -6  10      435.91      414.00      7.82 o 
   1  -6  10      538.50      519.45      8.06 o 
   2  -6  10      723.23      715.59      9.64 o 
   3  -6  10       34.00       42.79      4.70 o 
   4  -6  10       10.36        9.93      2.22 o 
   5  -6  10       47.61       45.42      2.94 o 
   6  -6  10      653.79      626.35     10.48 o 
   7  -6  10        3.98        5.85      2.85 o 
   8  -6  10      234.73      240.93     12.18 o 
 -10  -5  10       90.65       86.92      5.61 o 
  -9  -5  10      151.62      154.57      5.46 o 
  -8  -5  10      146.15      146.34      4.85 o 
  -7  -5  10      875.33      882.54     13.72 o 
  -6  -5  10        1.88        0.06      2.41 o 
  -5  -5  10      123.57      124.27      5.20 o 
  -4  -5  10       24.53       19.28      2.25 o 
  -3  -5  10      466.89      466.55      9.47 o 
  -2  -5  10      335.68      318.93      6.47 o 
  -1  -5  10      219.33      243.15      6.64 o 
   0  -5  10      712.74      665.99     11.41 o 
   1  -5  10      621.61      576.43      8.74 o 
   2  -5  10       98.53      103.47      2.59 o 
   3  -5  10      690.26      676.08      8.36 o 
   4  -5  10      432.77      443.29      7.74 o 
   5  -5  10      230.77      196.86      8.17 o 
   6  -5  10       13.62       13.04      2.49 o 
   7  -5  10        5.95        9.03      2.85 o 
   8  -5  10       25.51       30.97      3.34 o 
 -10  -4  10        3.27        5.46      3.52 o 
  -9  -4  10      443.92      457.83      9.04 o 
  -8  -4  10       11.47       12.42      2.14 o 
  -7  -4  10      216.29      235.50      5.14 o 
  -6  -4  10      170.44      180.97      4.37 o 
  -5  -4  10     1286.44     1281.76     18.16 o 
  -4  -4  10       13.79       21.31      2.11 o 
  -3  -4  10      260.39      262.33      5.78 o 
  -2  -4  10      133.05      134.27      4.02 o 
  -1  -4  10      269.44      259.91      8.21 o 
   0  -4  10      151.13      196.82      4.15 o 
   1  -4  10     1283.88     1272.16     15.70 o 
   2  -4  10      234.63      257.27      3.99 o 
   3  -4  10      882.58      906.68     10.72 o 
   4  -4  10      643.46      659.97      9.18 o 
   5  -4  10       12.14        8.29      3.03 o 
   6  -4  10      146.95      145.36      4.63 o 
   7  -4  10      110.48      104.01      4.13 o 
   8  -4  10        2.46       -2.37      2.37 o 
 -10  -3  10      281.58      264.62      9.89 o 
  -9  -3  10      627.35      631.83     11.16 o 
  -8  -3  10      139.32      139.99      3.48 o 
  -7  -3  10      706.41      730.26      9.38 o 
  -6  -3  10      124.64      126.35      3.05 o 
  -5  -3  10      116.12      123.98      3.15 o 
  -4  -3  10      337.60      341.98      6.01 o 
  -3  -3  10      137.34      154.12      3.74 o 
  -2  -3  10     1419.51     1424.28     19.40 o 
  -1  -3  10       11.96       16.75      2.21 o 
   0  -3  10     1228.52     1240.59     17.67 o 
   1  -3  10       94.17       80.24      3.10 o 
   2  -3  10      775.00      813.34      9.69 o 
   3  -3  10       17.21       22.72      1.67 o 
   4  -3  10        6.46        4.10      1.82 o 
   5  -3  10      149.70      152.83      4.79 o 
   6  -3  10       17.05       24.07      2.83 o 
   7  -3  10        2.20        0.60      2.79 o 
   8  -3  10       38.10       37.18      3.82 o 
 -10  -2  10       21.11       23.19      4.88 o 
  -9  -2  10       74.45       75.83      5.58 o 
  -8  -2  10      171.72      175.74      4.41 o 
  -7  -2  10      471.79      496.60      6.87 o 
  -6  -2  10       23.23       25.14      2.04 o 
  -5  -2  10      101.14      116.33      3.63 o 
  -4  -2  10      786.86      853.45     12.32 o 
  -3  -2  10       92.05       85.88      2.98 o 
  -2  -2  10      960.91     1042.69     14.59 o 
  -1  -2  10      258.28      292.43      7.41 o 
   0  -2  10      378.01      418.89      6.82 o 
   1  -2  10     1751.82     1741.87     21.09 o 
   2  -2  10     1081.59     1094.42     12.64 o 
   3  -2  10      356.88      321.67      5.26 o 
   4  -2  10      305.69      296.68      5.16 o 
   5  -2  10       32.06       31.81      3.02 o 
   6  -2  10      402.66      433.17      7.97 o 
   7  -2  10       70.28       76.33      3.77 o 
   8  -2  10       61.27       67.25      4.44 o 
  -9  -1  10      301.62      320.24      9.98 o 
  -8  -1  10        4.74        5.67      2.73 o 
  -7  -1  10      339.85      353.92      7.50 o 
  -6  -1  10     1627.34     1718.32     26.55 o 
  -5  -1  10      189.97      191.49      4.36 o 
  -4  -1  10     1798.09     1854.10     24.97 o 
  -3  -1  10        0.44        2.60      1.69 o 
  -2  -1  10     1254.86     1218.89     24.17 o 
  -1  -1  10      172.16      155.86      3.78 o 
   0  -1  10      504.12      514.80      8.02 o 
   1  -1  10      705.88      711.62      9.36 o 
   2  -1  10        6.38        7.11      1.60 o 
   3  -1  10      368.88      346.73      5.60 o 
   4  -1  10       37.75       42.22      2.35 o 
   5  -1  10      122.80      113.90      4.06 o 
   6  -1  10       31.67       40.85      3.10 o 
   7  -1  10       38.02       37.35      3.22 o 
   8  -1  10       15.33       11.74      3.25 o 
 -10   0  10       82.88       96.24      8.71 o 
  -9   0  10      279.93      278.01     13.43 o 
  -8   0  10      234.11      232.90     11.83 o 
  -7   0  10       15.80       26.71      2.97 o 
  -6   0  10      707.16      732.46     12.56 o 
  -5   0  10       27.99       28.98      2.60 o 
  -4   0  10      504.42      523.89      9.42 o 
  -3   0  10       81.43       79.61      3.44 o 
  -2   0  10       11.92       12.05      1.89 o 
  -1   0  10      263.24      280.53      5.99 o 
   0   0  10     1854.17     1822.98     30.31 o 
   1   0  10       82.81       92.94      3.13 o 
   2   0  10      484.71      460.37      6.78 o 
   3   0  10      762.52      741.19     11.32 o 
   4   0  10       40.74       51.64      2.52 o 
   5   0  10      126.75      131.83      4.33 o 
   6   0  10        0.27        2.73      2.67 o 
   7   0  10       96.34      102.44      4.27 o 
   8   0  10        7.67        9.97      3.60 o 
 -10   1  10        3.44       -0.76      6.62 o 
  -9   1  10      148.97      161.66     11.42 o 
  -8   1  10     1305.95     1264.73     36.29 o 
  -7   1  10       90.88      102.31      5.50 o 
  -6   1  10      816.96      877.03     18.07 o 
  -5   1  10       70.07       73.34      6.38 o 
  -4   1  10      853.31      850.64     17.35 o 
  -3   1  10      221.63      226.27      6.87 o 
  -2   1  10     2781.76     2815.61     51.77 o 
  -1   1  10        3.57        3.72      2.59 o 
   0   1  10      249.41      225.40      4.33 o 
   1   1  10     2348.33     2174.15     29.48 o 
   2   1  10      179.02      193.67      3.97 o 
   3   1  10      424.88      424.94      6.61 o 
   4   1  10       13.13       13.58      2.16 o 
   5   1  10      165.59      158.19      4.66 o 
   6   1  10       14.80       12.37      2.84 o 
   7   1  10      213.56      237.59      7.01 o 
  -9   2  10        1.19        1.38      6.65 o 
  -8   2  10      175.80      182.67     11.67 o 
  -7   2  10        0.35        2.04      3.59 o 
  -6   2  10      462.61      490.75     16.20 o 
  -5   2  10       80.22       86.11      4.79 o 
  -4   2  10      967.52     1008.87     20.32 o 
  -3   2  10      194.92      185.07      7.49 o 
  -2   2  10      905.07      928.16     21.22 o 
  -1   2  10      171.15      171.44      6.13 o 
   0   2  10     1731.12     1765.27     27.49 o 
   1   2  10      373.53      419.20      8.07 o 
   2   2  10        5.62        6.32      1.92 o 
   3   2  10      223.88      230.21      4.56 o 
   4   2  10        0.06       -1.86      2.12 o 
   5   2  10      103.16      107.32      4.24 o 
   6   2  10       63.42       62.32      4.26 o 
   7   2  10       44.14       49.54      4.40 o 
  -9   3  10      287.12      257.99     13.82 o 
  -8   3  10      211.77      220.58     12.41 o 
  -7   3  10        9.31       14.83      4.03 o 
  -6   3  10      660.47      687.75     15.30 o 
  -5   3  10       28.86       26.13      3.90 o 
  -4   3  10      227.99      236.44      7.59 o 
  -3   3  10       25.16       32.22      5.56 o 
  -2   3  10      130.59      139.87      5.70 o 
  -1   3  10     1621.62     1657.96     96.01 o 
   0   3  10       60.94       64.72      3.06 o 
   1   3  10      302.14      284.53      6.36 o 
   2   3  10       30.59       37.50      3.13 o 
   3   3  10      356.17      369.35      6.88 o 
   4   3  10       25.59       31.54      2.60 o 
   5   3  10      305.25      325.88      7.97 o 
   6   3  10       28.17       30.00      4.00 o 
  -9   4  10        3.23       -3.72      7.18 o 
  -8   4  10      310.57      299.53     14.22 o 
  -7   4  10      157.89      165.97      8.22 o 
  -6   4  10      234.22      233.35      9.78 o 
  -5   4  10      277.38      275.92     11.81 o 
  -4   4  10      155.14      163.43      6.73 o 
  -3   4  10      298.62      309.53     16.76 o 
  -2   4  10     1247.57     1278.07     29.20 o 
  -1   4  10       84.92       85.33      7.40 o 
   0   4  10        0.73        4.67      2.97 o 
   1   4  10      712.73      671.67     12.32 o 
   2   4  10        8.09        6.60      2.43 o 
   3   4  10      190.22      181.71      5.63 o 
   4   4  10        3.85        4.74      3.25 o 
   5   4  10        7.76        2.83      4.32 o 
   6   4  10      269.12      292.57      9.61 o 
  -8   5  10      413.78      395.82     16.69 o 
  -7   5  10       89.65       88.60      5.83 o 
  -6   5  10       96.01       95.78      7.66 o 
  -5   5  10        5.24        4.05      4.09 o 
  -4   5  10      109.91      107.71      5.68 o 
  -3   5  10     1241.99     1261.35     31.68 o 
  -2   5  10       34.50       35.97      4.08 o 
  -1   5  10      558.38      547.31     15.47 o 
   0   5  10       24.85       26.45      3.35 o 
   1   5  10      321.40      323.12      7.25 o 
   2   5  10       93.56       88.84      3.67 o 
   3   5  10       68.14       72.57      4.20 o 
   4   5  10        4.11        3.40      3.40 o 
   5   5  10        1.75        6.42      9.51 o 
  -7   6  10        4.28       -0.88      7.91 o 
  -6   6  10      256.48      254.22      9.00 o 
  -5   6  10      426.24      420.40     14.09 o 
  -4   6  10      326.16      330.59     13.87 o 
  -3   6  10       43.69       44.78      4.83 o 
  -2   6  10       12.06        7.74      4.96 o 
  -1   6  10      580.37      564.20     13.21 o 
   0   6  10       26.00       23.83      3.63 o 
   1   6  10      169.75      180.85      5.67 o 
   2   6  10        2.08       -2.97      3.92 o 
   3   6  10       35.45       31.99      3.76 o 
   4   6  10       75.66       79.66      4.64 o 
  -6   7  10       21.48       22.49      5.28 o 
  -5   7  10      879.62      850.76     18.90 o 
  -4   7  10        1.37       -4.15      7.41 o 
  -3   7  10      585.97      569.35     19.38 o 
  -2   7  10        5.08        5.93      4.28 o 
  -1   7  10      138.25      127.76      6.85 o 
   0   7  10      161.81      154.68      6.87 o 
   1   7  10       16.40       16.41      4.48 o 
   2   7  10       17.95       30.08      3.87 o 
   3   7  10        7.03        5.91      3.35 o 
  -5   8  10       49.19       56.22      5.96 o 
  -4   8  10      121.44      111.98      6.74 o 
  -3   8  10      200.36      189.01     16.43 o 
  -2   8  10       69.75       72.15      8.68 o 
  -1   8  10       32.64       35.48      5.19 o 
   0   8  10        6.29        7.48      3.65 o 
   1   8  10      119.66      112.47      6.14 o 
  -1 -15  11        0.48       -0.49      3.83 o 
   0 -15  11        2.18        3.14      3.68 o 
   1 -15  11       63.63       62.75      3.46 o 
  -4 -14  11      143.80      125.79     11.04 o 
  -3 -14  11      175.91      186.67      6.77 o 
  -2 -14  11        7.29        5.81      3.83 o 
  -1 -14  11        7.17        6.89      3.73 o 
   0 -14  11      118.91      114.53      5.24 o 
   1 -14  11      167.36      181.88      5.06 o 
   2 -14  11       11.27       12.50      3.02 o 
   3 -14  11       48.23       54.55      4.03 o 
   4 -14  11        2.97        4.65      3.88 o 
  -5 -13  11       13.02       16.13      4.30 o 
  -4 -13  11       10.31       21.52      4.10 o 
  -3 -13  11       27.50       15.36      3.84 o 
  -2 -13  11       72.60       68.33      4.60 o 
  -1 -13  11       19.44       22.13      3.73 o 
   0 -13  11      243.22      255.16      7.91 o 
   1 -13  11       46.60       64.10      4.09 o 
   2 -13  11        0.32       -0.99      2.68 o 
   3 -13  11      256.86      279.19      5.89 o 
   4 -13  11       59.44       64.47      3.62 o 
   5 -13  11        1.51        2.97      2.89 o 
  -6 -12  11      295.98      286.58      8.35 o 
  -5 -12  11        5.92        7.66      3.90 o 
  -4 -12  11      218.51      214.77      6.91 o 
  -3 -12  11      158.21      167.31      6.12 o 
  -2 -12  11      157.90      147.02      5.56 o 
  -1 -12  11      427.03      444.27      9.65 o 
   0 -12  11       33.61       33.80      4.60 o 
   1 -12  11      357.05      382.49      7.60 o 
   2 -12  11      239.73      239.68      5.92 o 
   3 -12  11      271.99      275.39      5.70 o 
   4 -12  11      301.83      317.86      7.44 o 
   5 -12  11       10.84       13.93      3.31 o 
   6 -12  11       53.17       49.53      3.91 o 
  -7 -11  11       18.91       13.87      3.69 o 
  -6 -11  11       18.95       17.33      4.77 o 
  -5 -11  11        9.51       14.20      3.59 o 
  -4 -11  11      262.34      250.27      7.15 o 
  -3 -11  11      435.16      455.64     10.15 o 
  -2 -11  11       72.54       65.61      4.00 o 
  -1 -11  11      170.06      176.93      7.09 o 
   0 -11  11        9.03        9.87      2.44 o 
   1 -11  11      638.72      656.53     11.58 o 
   2 -11  11      219.62      221.24      5.36 o 
   3 -11  11      123.11      130.70      3.52 o 
   4 -11  11        0.39        2.10      2.78 o 
   5 -11  11       63.05       66.00      3.79 o 
   6 -11  11        6.69        5.28      3.24 o 
  -7 -10  11       36.14       35.82      3.79 o 
  -6 -10  11      395.08      382.01      9.18 o 
  -5 -10  11      129.96      141.37      5.73 o 
  -4 -10  11       48.98       43.67      4.42 o 
  -3 -10  11       57.38       58.90      3.80 o 
  -2 -10  11      140.16      124.19      4.92 o 
  -1 -10  11      481.30      480.54      8.13 o 
   0 -10  11        2.39        2.05      2.20 o 
   1 -10  11      263.51      273.73      5.11 o 
   2 -10  11       42.97       49.56      2.78 o 
   3 -10  11      131.22      116.96      4.32 o 
   4 -10  11       23.56       22.99      2.92 o 
   5 -10  11      153.88      168.58      5.22 o 
   6 -10  11       26.37       27.03      3.40 o 
   7 -10  11      185.27      206.24      6.02 o 
  -8  -9  11        4.23        5.89      3.47 o 
  -7  -9  11        8.61       14.72      3.33 o 
  -6  -9  11       62.09       69.06      4.47 o 
  -5  -9  11        9.77       20.77      3.32 o 
  -4  -9  11       51.40       44.30      3.60 o 
  -3  -9  11      597.12      603.38     11.59 o 
  -2  -9  11        4.76        5.48      1.93 o 
  -1  -9  11       18.75       17.50      2.18 o 
   0  -9  11       83.08       72.60      3.48 o 
   1  -9  11      213.31      205.33      4.44 o 
   2  -9  11      100.95       88.74      2.93 o 
   3  -9  11       18.10       26.66      2.59 o 
   4  -9  11      302.89      313.12      6.56 o 
   5  -9  11      105.58      107.25      4.18 o 
   6  -9  11       47.21       41.98      3.50 o 
   7  -9  11       77.80       76.24      4.15 o 
  -8  -8  11       45.19       46.48      3.89 o 
  -7  -8  11        4.60        2.80      3.63 o 
  -6  -8  11        3.67        5.28      3.21 o 
  -5  -8  11      632.63      617.99     12.00 o 
  -4  -8  11       15.39       17.37      2.92 o 
  -3  -8  11      322.25      330.68      6.19 o 
  -2  -8  11        0.51       -0.35      1.91 o 
  -1  -8  11      453.78      467.52      8.96 o 
   0  -8  11      613.39      553.66     26.94 o 
   1  -8  11      159.14      163.01      4.26 o 
   2  -8  11       45.22       31.77      2.33 o 
   3  -8  11      116.74      119.03      3.91 o 
   4  -8  11       20.42       20.31      2.70 o 
   5  -8  11       10.25        9.24      2.77 o 
   6  -8  11       47.74       49.80      3.42 o 
   7  -8  11        2.65        6.83      3.05 o 
  -9  -7  11        6.09        8.18      4.28 o 
  -8  -7  11      445.46      430.30      8.52 o 
  -7  -7  11      493.39      481.60     10.20 o 
  -6  -7  11       47.61       62.68      3.93 o 
  -5  -7  11     1603.83     1618.50     26.87 o 
  -4  -7  11       78.70       81.23      3.17 o 
  -3  -7  11      242.27      232.67      5.65 o 
  -2  -7  11      572.70      571.92     10.40 o 
  -1  -7  11       16.96       22.60      2.44 o 
   0  -7  11       35.29       36.05      3.67 o 
   1  -7  11        4.76        9.85      1.76 o 
   2  -7  11      480.59      460.61      7.59 o 
   3  -7  11        2.93        2.42      1.58 o 
   4  -7  11      631.60      611.82     10.15 o 
   5  -7  11      120.98      122.19      4.46 o 
   6  -7  11      130.36      133.07      4.81 o 
   7  -7  11      126.18      118.47      4.68 o 
   8  -7  11      164.27      193.63      5.81 o 
  -9  -6  11       44.67       45.77      3.95 o 
  -8  -6  11        1.42        0.62      2.90 o 
  -7  -6  11      299.17      310.18      7.61 o 
  -6  -6  11       12.96       18.24      3.13 o 
  -5  -6  11      191.46      193.25      5.31 o 
  -4  -6  11      368.86      377.28      7.65 o 
  -3  -6  11       68.48       58.47      5.21 o 
  -2  -6  11       97.77      101.99      3.99 o 
  -1  -6  11       32.81       24.53      2.90 o 
   0  -6  11      250.00      200.41      6.81 o 
   1  -6  11      266.98      250.12      4.17 o 
   2  -6  11      279.18      262.14      4.55 o 
   3  -6  11       28.58       25.48      2.97 o 
   4  -6  11      320.75      326.83      6.46 o 
   5  -6  11       21.01       15.53      3.08 o 
   6  -6  11       40.94       46.56      3.36 o 
   7  -6  11        0.34       -2.65      2.99 o 
   8  -6  11      181.63      208.73      5.96 o 
  -9  -5  11      338.05      340.66      7.70 o 
  -8  -5  11        1.40        0.63      2.19 o 
  -7  -5  11      502.60      504.95     10.20 o 
  -6  -5  11        0.25        2.73      2.53 o 
  -5  -5  11      191.86      187.39      5.23 o 
  -4  -5  11      557.79      569.83     10.34 o 
  -3  -5  11      181.21      183.16      5.70 o 
  -2  -5  11       50.63       53.64      4.28 o 
  -1  -5  11       98.84       99.97      3.80 o 
   0  -5  11     2222.42     2093.61     32.61 o 
   1  -5  11       61.22       63.38      2.25 o 
   2  -5  11     1360.04     1288.86     16.08 o 
   3  -5  11        7.08        2.27      1.43 o 
   4  -5  11       52.87       52.76      2.99 o 
   5  -5  11      228.06      197.42      5.14 o 
   6  -5  11       21.03       30.89      3.06 o 
   7  -5  11        7.08        6.24      2.48 o 
   8  -5  11        3.47        3.43      3.40 o 
  -9  -4  11       19.16       22.84      4.88 o 
  -8  -4  11       11.82       14.89      2.74 o 
  -7  -4  11      573.43      574.30      9.53 o 
  -6  -4  11      389.10      403.31      7.16 o 
  -5  -4  11       28.01       29.81      2.36 o 
  -4  -4  11       74.39       67.66      2.80 o 
  -3  -4  11      153.16      126.86      3.60 o 
  -2  -4  11      218.41      245.69      5.00 o 
  -1  -4  11      132.27      125.31      4.71 o 
   0  -4  11      433.76      417.50      6.91 o 
   1  -4  11      336.58      315.44      4.98 o 
   2  -4  11      113.98      102.27      2.98 o 
   3  -4  11      114.76       96.62      2.94 o 
   4  -4  11      171.00      172.47      4.67 o 
   5  -4  11        0.67        1.84      2.46 o 
   6  -4  11      176.90      191.32      6.49 o 
   7  -4  11       35.01       36.05      3.38 o 
   8  -4  11       15.35       11.34      3.25 o 
  -8  -3  11       33.90       38.26      4.76 o 
  -7  -3  11      203.77      205.75      5.25 o 
  -6  -3  11        3.52        1.15      2.19 o 
  -5  -3  11     1090.47     1085.04     15.48 o 
  -4  -3  11     1153.05     1191.28     16.71 o 
  -3  -3  11       56.51       62.83      3.60 o 
  -2  -3  11     3246.43     3193.36     42.02 o 
  -1  -3  11       16.74       14.67      2.00 o 
   0  -3  11      735.58      670.18     10.02 o 
   1  -3  11      104.19      111.89      2.88 o 
   2  -3  11     1509.28     1445.21     17.86 o 
   3  -3  11      173.17      141.06      5.82 o 
   4  -3  11      175.53      185.24      4.80 o 
   5  -3  11      144.07      138.00      4.44 o 
   6  -3  11        2.56        5.52      2.73 o 
   7  -3  11       72.15       73.42      3.86 o 
   8  -3  11        2.28        3.85      3.20 o 
  -9  -2  11      110.13      105.38      8.42 o 
  -8  -2  11       89.96       91.20      4.93 o 
  -7  -2  11      245.74      253.25      7.57 o 
  -6  -2  11      592.41      598.75     10.78 o 
  -5  -2  11        4.66        7.75      2.78 o 
  -4  -2  11      181.92      190.72      4.41 o 
  -3  -2  11      186.39      210.92      4.67 o 
  -2  -2  11       34.51       43.75      4.24 o 
  -1  -2  11       16.17       18.71      2.10 o 
   0  -2  11      789.15      737.67     10.88 o 
   1  -2  11       14.96       10.79      1.60 o 
   2  -2  11      503.34      489.55      7.04 o 
   3  -2  11        7.35        9.50      2.72 o 
   4  -2  11       37.27       51.07      2.55 o 
   5  -2  11      151.99      150.34      5.45 o 
   6  -2  11       22.35       23.71      2.96 o 
   7  -2  11       44.10       49.83      3.59 o 
  -9  -1  11      116.72      126.69      9.26 o 
  -8  -1  11      158.87      156.41      5.46 o 
  -7  -1  11      109.55      102.86     12.16 o 
  -6  -1  11       70.35       79.81      3.73 o 
  -5  -1  11      219.14      231.04      5.81 o 
  -4  -1  11     1189.18     1168.27     18.72 o 
  -3  -1  11      407.63      371.22      9.57 o 
  -2  -1  11      694.09      671.25     10.14 o 
  -1  -1  11       26.12       24.35      2.16 o 
   0  -1  11      955.85      927.16     13.34 o 
   1  -1  11      392.75      374.97      6.36 o 
   2  -1  11        5.21        4.38      1.97 o 
   3  -1  11      620.00      592.63     16.78 o 
   4  -1  11        8.91       11.20      2.39 o 
   5  -1  11      176.78      185.74      4.98 o 
   6  -1  11      112.44      114.63      4.33 o 
   7  -1  11        2.57        2.20      3.01 o 
  -9   0  11        3.96        4.18      6.49 o 
  -8   0  11       19.93       17.47      4.07 o 
  -7   0  11       29.94       31.44      3.79 o 
  -6   0  11      169.91      186.95      5.48 o 
  -5   0  11       50.14       55.27      3.37 o 
  -4   0  11      530.65      544.77     10.40 o 
  -3   0  11      115.00      102.23      5.43 o 
  -2   0  11      664.67      678.28     20.36 o 
  -1   0  11      649.52      612.61     11.00 o 
   0   0  11      290.60      304.78      7.90 o 
   1   0  11        3.54        3.86      1.79 o 
   2   0  11       71.69       84.52      3.19 o 
   3   0  11      399.60      378.93     10.52 o 
   4   0  11       71.09       68.01      2.89 o 
   5   0  11       43.35       48.62      3.25 o 
   6   0  11       19.14       21.89      3.12 o 
   7   0  11       44.96       44.68      3.57 o 
  -9   1  11      140.16      142.21     10.08 o 
  -8   1  11      109.68      101.58      8.64 o 
  -7   1  11      194.46      197.07      8.62 o 
  -6   1  11     1636.44     1682.82     32.39 o 
  -5   1  11      140.95      148.10      6.73 o 
  -4   1  11      822.19      822.15     17.22 o 
  -3   1  11       78.98       72.85      4.43 o 
  -2   1  11      126.96      130.80      8.28 o 
  -1   1  11      211.75      233.77      7.23 o 
   0   1  11        6.93        9.65      3.16 o 
   1   1  11      115.44      124.09      3.69 o 
   2   1  11       71.22       58.49      2.84 o 
   3   1  11      274.23      274.32      5.79 o 
   4   1  11       11.56        8.82      2.30 o 
   5   1  11      213.95      210.68      5.47 o 
   6   1  11       34.51       36.80      3.84 o 
   7   1  11      163.18      203.98     11.07 o 
  -9   2  11      145.08      131.00     10.03 o 
  -8   2  11      270.17      254.34     13.27 o 
  -7   2  11        3.64       16.43      4.12 o 
  -6   2  11      280.83      281.58     12.09 o 
  -5   2  11      151.81      153.62      6.33 o 
  -4   2  11       13.90       16.72      3.71 o 
  -3   2  11      334.43      339.67      9.04 o 
  -2   2  11       46.56       49.33      4.16 o 
  -1   2  11      217.08      212.87      7.74 o 
   0   2  11       92.37      100.14      6.67 o 
   1   2  11      439.49      415.74     10.16 o 
   2   2  11      109.41      134.27      4.57 o 
   3   2  11      222.11      237.55      5.55 o 
   4   2  11       21.99       29.28      2.61 o 
   5   2  11      201.15      209.04      5.53 o 
   6   2  11       51.67       44.13      4.26 o 
  -8   3  11      231.47      232.34     13.18 o 
  -7   3  11        3.73        6.20      4.28 o 
  -6   3  11      111.43      119.07      8.65 o 
  -5   3  11      174.18      180.41      6.91 o 
  -4   3  11       35.26       35.25      4.28 o 
  -3   3  11      615.27      601.57     13.59 o 
  -2   3  11       32.73       33.41      4.02 o 
  -1   3  11      662.19      640.33     14.23 o 
   0   3  11       14.73       29.11      3.95 o 
   1   3  11      484.15      491.58      9.39 o 
   2   3  11       17.96       16.77      2.91 o 
   3   3  11      453.88      439.91     12.54 o 
   4   3  11      305.21      312.33      6.58 o 
   5   3  11        6.29        5.61      4.39 o 
  -8   4  11      118.22      127.49     10.30 o 
  -7   4  11      119.97      107.21      6.72 o 
  -6   4  11      385.07      399.75     11.11 o 
  -5   4  11      499.99      505.29     12.59 o 
  -4   4  11       95.18       84.30      8.90 o 
  -3   4  11       14.47       13.52      3.99 o 
  -2   4  11       44.97       54.22      4.52 o 
  -1   4  11      531.85      519.80     12.43 o 
   0   4  11       38.92       36.53      4.31 o 
   1   4  11      186.76      187.54      8.73 o 
   2   4  11       53.81       57.66      3.66 o 
   3   4  11       31.36       31.77      3.86 o 
   4   4  11        0.79        3.42      3.47 o 
   5   4  11      141.84      167.38      7.76 o 
  -7   5  11       55.93       52.59      5.66 o 
  -6   5  11       70.96       73.09      5.75 o 
  -5   5  11      481.36      451.06     16.10 o 
  -4   5  11        2.40        8.94      4.31 o 
  -3   5  11     1203.87     1210.82     24.59 o 
  -2   5  11       29.77       24.92      4.26 o 
  -1   5  11      324.21      330.17     19.76 o 
   0   5  11      110.95      103.59     10.52 o 
   1   5  11      493.69      528.24     10.91 o 
   2   5  11       54.22       48.48      3.73 o 
   3   5  11      280.44      287.03      7.44 o 
   4   5  11       84.04      100.21      5.08 o 
  -6   6  11       20.34       27.72      8.12 o 
  -5   6  11      118.27      120.38      6.89 o 
  -4   6  11       32.32       28.79      6.60 o 
  -3   6  11      174.85      187.09      8.04 o 
  -2   6  11       12.22       13.46      4.50 o 
  -1   6  11       91.21       93.56      5.93 o 
   0   6  11       24.57       31.57      8.49 o 
   1   6  11      429.54      463.15     14.74 o 
   2   6  11       20.56       21.36      4.29 o 
   3   6  11       25.70       31.54      4.15 o 
  -5   7  11      463.56      442.82     12.49 o 
  -4   7  11      186.05      181.65      8.49 o 
  -3   7  11      126.74      109.48      9.53 o 
  -2   7  11        7.11        4.11      4.77 o 
  -1   7  11      718.02      762.36     24.88 o 
   0   7  11       90.15      101.58     13.62 o 
   1   7  11       65.21       66.74      4.94 o 
  -3 -14  12       28.14       25.45      4.23 o 
  -2 -14  12      199.50      210.26      7.19 o 
  -1 -14  12      116.98      113.57      5.56 o 
   0 -14  12       59.46       62.76      4.56 o 
   1 -14  12       26.20       28.72      4.83 o 
   2 -14  12      152.12      169.80      5.72 o 
   3 -14  12      113.47      129.48      6.76 o 
  -4 -13  12       16.95       18.95      4.16 o 
  -3 -13  12      222.24      228.09      7.27 o 
  -2 -13  12        4.99        2.15      3.64 o 
  -1 -13  12        3.62        2.82      3.53 o 
   0 -13  12        3.12        2.71      4.21 o 
   1 -13  12       55.52       63.43      5.34 o 
   2 -13  12       27.26       33.29      3.42 o 
   3 -13  12        4.89        7.50      3.43 o 
   4 -13  12      103.62      111.70      4.68 o 
  -6 -12  12      136.34      146.92     12.97 o 
  -5 -12  12       13.92       13.40      4.05 o 
  -4 -12  12       52.92       52.55      4.45 o 
  -3 -12  12       64.89       59.46      4.25 o 
  -2 -12  12      124.13      115.82      5.18 o 
  -1 -12  12       10.70        8.55      4.41 o 
   0 -12  12       59.77       61.49      5.05 o 
   1 -12  12      275.09      269.42      7.22 o 
   2 -12  12       67.65       74.02      3.38 o 
   3 -12  12      510.79      533.30     14.32 o 
   4 -12  12        5.01        5.68      2.33 o 
   5 -12  12      270.15      285.07      9.78 o 
  -6 -11  12       36.35       28.69      4.21 o 
  -5 -11  12      461.14      462.01     16.92 o 
  -4 -11  12       54.11       42.98      8.22 o 
  -3 -11  12       79.61       80.23      4.51 o 
  -2 -11  12       13.41       10.47      4.37 o 
  -1 -11  12      181.38      182.82      9.53 o 
   0 -11  12        3.36        4.75      2.85 o 
   1 -11  12       94.71       90.31      3.16 o 
   2 -11  12      299.91      293.21      6.01 o 
   3 -11  12        2.45        3.62      3.09 o 
   4 -11  12      185.55      187.80      6.60 o 
   5 -11  12       10.94       13.69      3.30 o 
   6 -11  12       70.73       83.27      4.36 o 
  -7 -10  12       11.38        5.35      4.05 o 
  -6 -10  12        3.01        4.35      3.64 o 
  -5 -10  12       50.28       46.70      4.21 o 
  -4 -10  12       71.10       58.51      5.15 o 
  -3 -10  12       81.59       78.22      5.05 o 
  -2 -10  12       98.21       96.39      7.55 o 
  -1 -10  12      115.12      115.41      4.60 o 
   0 -10  12        0.24        3.71      2.62 o 
   1 -10  12      292.51      298.70      5.67 o 
   2 -10  12        3.40        0.80      2.26 o 
   3 -10  12      119.33      130.31      3.75 o 
   4 -10  12       22.86       24.10      2.97 o 
   5 -10  12      185.07      193.60      5.57 o 
   6 -10  12       90.73      100.98      4.91 o 
  -8  -9  12       30.57       26.56      4.30 o 
  -7  -9  12      316.56      331.78     16.02 o 
  -6  -9  12       62.05       65.48      5.50 o 
  -5  -9  12      903.71      883.40     19.43 o 
  -4  -9  12        4.46        5.06      3.70 o 
  -3  -9  12      606.51      593.07     13.91 o 
  -2  -9  12      120.39      119.52      4.53 o 
  -1  -9  12      459.38      448.89      8.86 o 
   0  -9  12       12.44       14.75      3.19 o 
   1  -9  12        4.35        4.54      1.80 o 
   2  -9  12      293.62      290.64      5.81 o 
   3  -9  12       82.19       83.81      3.40 o 
   4  -9  12        2.73        3.37      2.77 o 
   5  -9  12       14.89       24.92      3.23 o 
   6  -9  12      165.03      168.88      5.41 o 
   7  -9  12        0.05        3.08      3.36 o 
  -8  -8  12       24.18       26.00      5.14 o 
  -7  -8  12       87.03       83.48      6.22 o 
  -6  -8  12        1.65        0.62      4.07 o 
  -5  -8  12      542.42      537.65     13.19 o 
  -4  -8  12      385.54      379.56     10.22 o 
  -3  -8  12      408.12      419.33      8.52 o 
  -2  -8  12       52.16       46.73      3.20 o 
  -1  -8  12      766.91      742.96     15.34 o 
   0  -8  12        5.94        5.15      2.47 o 
   1  -8  12      320.93      286.09      5.26 o 
   2  -8  12       32.13       30.75      3.07 o 
   3  -8  12      220.57      232.85      7.16 o 
   4  -8  12      601.16      609.28     10.29 o 
   5  -8  12        2.84        2.63      2.85 o 
   6  -8  12       22.26       23.34      3.30 o 
   7  -8  12       23.56       27.66      3.57 o 
  -8  -7  12      189.34      187.51      6.57 o 
  -7  -7  12      347.80      339.85     18.34 o 
  -6  -7  12      236.61      222.36      7.74 o 
  -5  -7  12      290.87      294.81      8.79 o 
  -4  -7  12       22.09       25.03      3.36 o 
  -3  -7  12      749.06      725.80     15.80 o 
  -2  -7  12       44.76       36.51      2.88 o 
  -1  -7  12      351.67      343.90      7.25 o 
   0  -7  12      901.26      846.46     18.48 o 
   1  -7  12      124.27      119.36      3.16 o 
   2  -7  12      317.25      300.87      5.09 o 
   3  -7  12        0.97        1.47      1.89 o 
   4  -7  12      123.02      113.22      5.84 o 
   5  -7  12       73.81       66.16      3.84 o 
   6  -7  12       57.41       68.15      3.75 o 
   7  -7  12        3.02        4.34      3.30 o 
  -9  -6  12        6.82        4.22      5.09 o 
  -8  -6  12       47.39       49.35      4.19 o 
  -7  -6  12      144.54      154.53      6.91 o 
  -6  -6  12      220.47      212.64      7.63 o 
  -5  -6  12      240.42      254.17      6.36 o 
  -4  -6  12        4.94        5.92      2.58 o 
  -3  -6  12     1652.50     1629.89     26.03 o 
  -2  -6  12      449.72      428.49      8.51 o 
  -1  -6  12      348.47      309.32     14.20 o 
   0  -6  12      107.75      120.73      4.45 o 
   1  -6  12        2.15        2.01      1.99 o 
   2  -6  12      205.07      221.58      4.26 o 
   3  -6  12      176.09      166.97      3.89 o 
   4  -6  12       31.25       33.60      2.95 o 
   5  -6  12        4.58        9.79      2.86 o 
   6  -6  12       13.45       13.46      3.10 o 
   7  -6  12        0.77       -1.42      2.65 o 
  -9  -5  12       95.50      103.22      8.18 o 
  -8  -5  12       48.73       52.45      3.47 o 
  -7  -5  12      240.04      221.58      6.31 o 
  -6  -5  12      130.05      124.04      6.02 o 
  -5  -5  12     1316.69     1315.71     21.48 o 
  -4  -5  12       44.18       50.52      4.05 o 
  -3  -5  12      230.91      240.55      5.88 o 
  -2  -5  12     1446.87     1387.47     19.29 o 
  -1  -5  12       10.08       11.72      2.16 o 
   0  -5  12        8.02        6.44      2.12 o 
   1  -5  12      134.13      117.50      2.44 o 
   2  -5  12      223.07      225.04      4.44 o 
   3  -5  12       43.94       42.74      3.03 o 
   4  -5  12      106.29      100.89      3.94 o 
   5  -5  12        3.48       -0.55      2.63 o 
   6  -5  12       50.36       52.08      3.56 o 
   7  -5  12        2.37       -0.35      3.16 o 
  -8  -4  12       99.34       86.49      3.87 o 
  -7  -4  12      569.15      578.73      9.57 o 
  -6  -4  12       33.86       32.78      2.81 o 
  -5  -4  12      396.78      396.18      7.13 o 
  -4  -4  12      711.45      697.39     10.67 o 
  -3  -4  12      184.93      165.26      4.22 o 
  -2  -4  12        6.25        9.63      2.10 o 
  -1  -4  12       40.98       50.24      2.61 o 
   0  -4  12     1075.20     1058.22     17.57 o 
   1  -4  12       17.69       16.25      1.52 o 
   2  -4  12      339.83      353.07      5.62 o 
   3  -4  12       17.88       15.31      2.04 o 
   4  -4  12      398.41      387.62      7.39 o 
   5  -4  12      320.96      317.54      8.35 o 
   6  -4  12       60.72       64.95      3.77 o 
   7  -4  12       25.93       23.45      3.44 o 
  -8  -3  12        7.25       10.71      3.16 o 
  -7  -3  12       86.28       87.65      5.29 o 
  -6  -3  12       77.74       77.41      3.35 o 
  -5  -3  12       27.81       34.23      2.62 o 
  -4  -3  12      377.47      380.32      6.76 o 
  -3  -3  12      362.05      366.32      6.52 o 
  -2  -3  12      195.55      191.64      4.61 o 
  -1  -3  12      258.77      244.22      5.16 o 
   0  -3  12      332.71      331.69      6.05 o 
   1  -3  12      242.95      219.57      3.96 o 
   2  -3  12      268.72      259.81      6.16 o 
   3  -3  12        2.42        1.69      2.20 o 
   4  -3  12       23.57       25.33      2.78 o 
   5  -3  12       33.63       37.21      3.15 o 
   6  -3  12        9.81       15.24      3.12 o 
   7  -3  12        1.02       -2.06      3.08 o 
  -9  -2  12      213.45      226.24     12.83 o 
  -8  -2  12       97.19       94.70      4.38 o 
  -7  -2  12      148.04      144.39      5.21 o 
  -6  -2  12      206.01      204.35      7.03 o 
  -5  -2  12      493.24      490.72      9.39 o 
  -4  -2  12       75.32       83.48      3.91 o 
  -3  -2  12       34.03       46.01      2.73 o 
  -2  -2  12     1306.41     1294.03     18.12 o 
  -1  -2  12       85.29       81.80      3.12 o 
   0  -2  12       48.99       56.04      2.71 o 
   1  -2  12        4.79        4.96      1.57 o 
   2  -2  12       43.57       50.60      2.67 o 
   3  -2  12      246.96      233.12      5.16 o 
   4  -2  12      242.49      264.79      6.60 o 
   5  -2  12       40.46       41.10      3.19 o 
   6  -2  12        1.40        1.83      3.00 o 
   7  -2  12      154.93      173.10      5.59 o 
  -9  -1  12       46.76       52.88      7.81 o 
  -8  -1  12       92.96       88.92      4.44 o 
  -7  -1  12       45.02       45.40      3.57 o 
  -6  -1  12      464.92      461.66      9.19 o 
  -5  -1  12        2.23        5.37      2.80 o 
  -4  -1  12      838.05      815.52     13.93 o 
  -3  -1  12       23.00       32.44      2.93 o 
  -2  -1  12       12.20       11.08      2.50 o 
  -1  -1  12        4.70        8.95      2.09 o 
   0  -1  12      339.87      339.01      7.35 o 
   1  -1  12      118.63      124.93      3.56 o 
   2  -1  12       47.92       48.70      2.73 o 
   3  -1  12        3.00        2.39      2.68 o 
   4  -1  12       71.20       71.77      3.45 o 
   5  -1  12      183.59      190.52      5.31 o 
   6  -1  12       75.55       88.42      4.17 o 
  -9   0  12      373.10      388.70     16.48 o 
  -8   0  12      582.76      599.39     14.27 o 
  -7   0  12       67.22       69.18      6.84 o 
  -6   0  12      697.18      721.66     13.28 o 
  -5   0  12       17.37       19.62      3.09 o 
  -4   0  12      689.37      677.54     14.74 o 
  -3   0  12        0.36       -0.32      2.66 o 
  -2   0  12      775.24      753.53     16.02 o 
  -1   0  12       83.98       74.97      4.50 o 
   0   0  12      348.75      332.73     11.32 o 
   1   0  12      130.45      107.59      3.48 o 
   2   0  12      534.19      557.69      9.07 o 
   3   0  12      230.21      218.84      5.14 o 
   4   0  12       69.16       81.60      3.25 o 
   5   0  12      374.31      384.89      7.60 o 
   6   0  12        0.02       -0.50      3.06 o 
  -8   1  12      217.66      217.56      8.27 o 
  -7   1  12        7.23        5.75      5.40 o 
  -6   1  12      213.75      222.49     10.03 o 
  -5   1  12      559.70      559.45     20.12 o 
  -4   1  12       36.73       43.71      4.63 o 
  -3   1  12       63.82       63.53      4.46 o 
  -2   1  12      833.99      865.52     18.13 o 
  -1   1  12       70.65       69.32      4.54 o 
   0   1  12      133.42      144.90      5.97 o 
   1   1  12      238.55      241.20      5.71 o 
   2   1  12        1.17        3.38      2.54 o 
   3   1  12      523.78      525.74      8.91 o 
   4   1  12       27.00       28.62      2.73 o 
   5   1  12       41.52       43.11      3.48 o 
   6   1  12        6.10        7.32      3.87 o 
  -8   2  12       72.07       69.44      8.66 o 
  -7   2  12       23.60       20.93      4.61 o 
  -6   2  12      323.35      328.14      9.69 o 
  -5   2  12       43.15       46.50      4.67 o 
  -4   2  12      738.15      705.88     15.67 o 
  -3   2  12      134.27      121.25      6.24 o 
  -2   2  12      579.46      578.52     13.38 o 
  -1   2  12     1056.41     1050.86     27.55 o 
   0   2  12        2.86        8.60      3.66 o 
   1   2  12      254.12      234.76      5.79 o 
   2   2  12       53.57       67.01      3.60 o 
   3   2  12        6.44        3.00      3.00 o 
   4   2  12       58.39       64.78      3.52 o 
   5   2  12        2.60        7.41      4.31 o 
  -8   3  12      215.39      198.55     12.96 o 
  -7   3  12      123.37      118.95      6.56 o 
  -6   3  12      104.60      103.99      8.19 o 
  -5   3  12       89.80       81.10      5.48 o 
  -4   3  12     1353.35     1352.25     49.87 o 
  -3   3  12      549.26      554.21     15.14 o 
  -2   3  12       30.48       25.55      5.05 o 
  -1   3  12      220.39      214.40     24.50 o 
   0   3  12       70.66       68.53      4.98 o 
   1   3  12      368.30      367.24      7.72 o 
   2   3  12       93.88       98.48      4.38 o 
   3   3  12      137.46      134.55      5.29 o 
   4   3  12       16.82       17.14      2.94 o 
  -7   4  12       52.58       47.11      5.73 o 
  -6   4  12      513.83      490.08     12.89 o 
  -5   4  12       87.07       92.96      8.85 o 
  -4   4  12      159.81      149.34      8.41 o 
  -3   4  12      551.84      557.51     18.31 o 
  -2   4  12       40.92       39.03      4.59 o 
  -1   4  12      194.89      174.02      9.67 o 
   0   4  12       13.75       20.36      4.20 o 
   1   4  12       12.18       11.74      3.55 o 
   2   4  12        1.43        2.26      3.15 o 
   3   4  12      151.57      169.81     10.18 o 
  -6   5  12      333.08      334.30     10.69 o 
  -5   5  12      214.59      195.75     11.60 o 
  -4   5  12      125.77      128.30      6.99 o 
  -3   5  12       57.99       57.93      9.52 o 
  -2   5  12      277.75      285.30      9.32 o 
  -1   5  12      507.08      513.24     12.97 o 
   0   5  12       87.50       97.13      5.88 o 
   1   5  12      509.96      517.00     10.14 o 
   2   5  12        4.02        6.83      4.11 o 
  -4   6  12      113.61       98.12      8.94 o 
  -3   6  12      321.23      314.25     26.64 o 
  -2   6  12       70.82       67.51      5.89 o 
  -1   6  12        5.88        8.91      4.82 o 
   0   6  12       93.56       91.10      8.42 o 
   1   6  12       19.16       12.17      7.55 o 
  -2 -14  13       45.02       61.27      9.37 o 
  -1 -14  13       10.04       13.57      4.99 o 
   0 -14  13        1.05        1.89      5.29 o 
   1 -14  13        3.86        6.18      4.67 o 
  -4 -13  13       56.29       63.38      6.03 o 
  -3 -13  13      314.00      310.77     10.06 o 
  -2 -13  13      109.44      108.82      9.62 o 
  -1 -13  13      248.71      249.04      9.03 o 
   0 -13  13      105.00      112.35      6.70 o 
   1 -13  13      380.97      384.24     11.11 o 
   2 -13  13        3.53        2.75      2.65 o 
   3 -13  13       23.33       31.32      3.85 o 
  -5 -12  13        0.67       -0.25      2.73 o 
  -4 -12  13       57.81       56.38      7.68 o 
  -3 -12  13       69.37       81.03      5.96 o 
  -2 -12  13       83.78       70.00      5.49 o 
  -1 -12  13      136.75      148.04      7.05 o 
   0 -12  13      133.43      137.08      7.19 o 
   1 -12  13      302.53      322.45      8.66 o 
   2 -12  13       12.99       13.65      2.61 o 
   3 -12  13       13.96       12.71      3.50 o 
   4 -12  13       22.27       24.05      3.43 o 
  -6 -11  13      241.81      247.59      9.44 o 
  -5 -11  13      177.60      185.36      8.27 o 
  -4 -11  13      314.18      304.58     10.55 o 
  -3 -11  13      201.57      225.03     11.05 o 
  -2 -11  13        3.55        5.65      3.89 o 
  -1 -11  13      477.16      512.86     13.10 o 
   0 -11  13       35.41       37.65      3.52 o 
   1 -11  13        3.80        4.36      3.13 o 
   2 -11  13       59.46       67.34      3.21 o 
   3 -11  13        8.64       11.95      3.41 o 
   4 -11  13       12.92       12.13      2.75 o 
   5 -11  13        2.17        0.64      3.17 o 
  -7 -10  13        1.14        5.22      4.98 o 
  -6 -10  13       16.73       17.74      4.82 o 
  -5 -10  13      217.89      211.39      8.41 o 
  -4 -10  13       33.82       23.37      4.25 o 
  -3 -10  13      192.42      200.70      7.40 o 
  -2 -10  13        7.19       11.68      3.93 o 
  -1 -10  13      131.42      122.67      6.75 o 
   0 -10  13        2.12        4.76      2.65 o 
   1 -10  13       80.79       62.26      3.88 o 
   2 -10  13        0.44       -0.16      2.28 o 
   3 -10  13       79.39       78.10      3.54 o 
   4 -10  13       90.81       92.20      4.93 o 
   5 -10  13        1.42       -0.05      3.14 o 
  -7  -9  13      307.77      306.47     10.16 o 
  -6  -9  13      266.75      255.31      9.10 o 
  -5  -9  13      386.45      385.59     11.09 o 
  -4  -9  13       15.00       16.02      4.17 o 
  -3  -9  13      150.29      156.24      6.98 o 
  -2  -9  13       54.11       49.21      3.51 o 
  -1  -9  13      652.05      641.84     11.89 o 
   0  -9  13       24.85       32.09      3.51 o 
   1  -9  13      124.11      134.44      5.03 o 
   2  -9  13      281.75      283.47      6.33 o 
   3  -9  13       33.97       40.62      3.47 o 
   4  -9  13       20.12       15.57      3.00 o 
   5  -9  13        8.68        8.11      3.12 o 
   6  -9  13       20.99       22.29      3.49 o 
  -8  -8  13       11.36       11.91      4.10 o 
  -7  -8  13      256.73      255.29      9.16 o 
  -6  -8  13       78.56       72.46      6.31 o 
  -5  -8  13       20.36       28.15      4.56 o 
  -4  -8  13      129.26      123.77     11.05 o 
  -3  -8  13      329.91      309.94      7.28 o 
  -2  -8  13       17.16       15.84      2.93 o 
  -1  -8  13       37.85       34.47      3.19 o 
   0  -8  13        1.67        0.07      2.88 o 
   1  -8  13       37.44       35.49      3.20 o 
   2  -8  13      325.38      331.36      6.30 o 
   3  -8  13       10.87       12.03      2.20 o 
   4  -8  13       43.53       45.51      3.75 o 
   5  -8  13       18.38       18.25      3.17 o 
   6  -8  13      133.77      129.78      5.04 o 
  -8  -7  13       93.61       99.75      6.12 o 
  -7  -7  13       16.18       19.13      4.63 o 
  -6  -7  13        2.77        2.09      4.01 o 
  -5  -7  13       73.70       66.19      6.44 o 
  -4  -7  13       52.72       54.75      3.51 o 
  -3  -7  13       37.97       42.39      3.31 o 
  -2  -7  13        5.56        4.84      2.70 o 
  -1  -7  13      128.11      136.85      4.79 o 
   0  -7  13      497.49      476.75      9.65 o 
   1  -7  13        3.89        4.46      2.30 o 
   2  -7  13        3.18        2.19      1.67 o 
   3  -7  13      128.49      125.87      3.87 o 
   4  -7  13      120.11      116.94      4.79 o 
   5  -7  13        1.01        3.04      2.90 o 
   6  -7  13      153.37      173.58      7.11 o 
  -8  -6  13        5.45       11.82      3.14 o 
  -7  -6  13      554.37      558.30     11.10 o 
  -6  -6  13       83.09       87.98      5.40 o 
  -5  -6  13       21.24       20.36      3.10 o 
  -4  -6  13      112.48      119.81      4.71 o 
  -3  -6  13        5.40        5.43      2.76 o 
  -2  -6  13       13.15       18.91      2.89 o 
  -1  -6  13      132.54      125.44      4.07 o 
   0  -6  13      153.39      157.71      4.39 o 
   1  -6  13       62.35       72.31      3.21 o 
   2  -6  13      387.10      379.70      6.05 o 
   3  -6  13       21.40       19.47      2.22 o 
   4  -6  13       39.13       51.05      4.05 o 
   5  -6  13        2.12       -0.68      2.93 o 
   6  -6  13      111.11      120.32      4.75 o 
  -8  -5  13       60.92       65.48      3.93 o 
  -7  -5  13       69.84       69.67      4.26 o 
  -6  -5  13      160.82      167.90      4.81 o 
  -5  -5  13       50.93       47.06      3.08 o 
  -4  -5  13        5.64        9.10      2.47 o 
  -3  -5  13      271.15      268.93      5.64 o 
  -2  -5  13      453.22      430.74      7.54 o 
  -1  -5  13       93.99       79.90      3.25 o 
   0  -5  13      428.05      398.54      7.11 o 
   1  -5  13       58.14       50.67      2.83 o 
   2  -5  13      388.17      376.88      6.02 o 
   3  -5  13        0.49        2.85      2.06 o 
   4  -5  13      174.59      194.52      5.27 o 
   5  -5  13       27.78       30.73      3.29 o 
   6  -5  13       17.73       24.02      3.41 o 
  -8  -4  13       27.05       28.32      4.39 o 
  -7  -4  13       48.66       46.47      3.59 o 
  -6  -4  13       22.86       27.77      2.94 o 
  -5  -4  13      329.68      314.51      6.40 o 
  -4  -4  13      315.27      325.85      6.34 o 
  -3  -4  13      472.26      460.36      7.92 o 
  -2  -4  13      691.94      699.86     14.11 o 
  -1  -4  13        1.52        2.29      2.25 o 
   0  -4  13      901.31      875.01     12.98 o 
   1  -4  13       49.10       59.62      3.24 o 
   2  -4  13       77.43       83.39      2.88 o 
   3  -4  13       13.51       10.73      2.13 o 
   4  -4  13      119.54      126.23      4.50 o 
   5  -4  13       14.07       14.20      3.05 o 
   6  -4  13      213.11      234.31      6.14 o 
  -8  -3  13        9.18       14.67      3.52 o 
  -7  -3  13      393.30      397.55      8.57 o 
  -6  -3  13      220.73      211.89      6.06 o 
  -5  -3  13      182.65      183.31      7.24 o 
  -4  -3  13      538.62      522.50      8.77 o 
  -3  -3  13       57.08       50.11      2.86 o 
  -2  -3  13      170.09      180.73      4.73 o 
  -1  -3  13        0.17       -0.74      2.22 o 
   0  -3  13      456.33      433.65      7.59 o 
   1  -3  13       27.00       24.86      2.79 o 
   2  -3  13       26.28       23.13      2.15 o 
   3  -3  13       18.07       21.35      2.59 o 
   4  -3  13       54.55       51.10      3.29 o 
   5  -3  13        6.20        2.10      2.89 o 
   6  -3  13       13.39       22.08      3.40 o 
  -8  -2  13      253.38      270.32      7.24 o 
  -7  -2  13       73.21       64.53      4.06 o 
  -6  -2  13      179.52      189.50      5.78 o 
  -5  -2  13       92.60       83.20      4.01 o 
  -4  -2  13      349.22      362.19      7.68 o 
  -3  -2  13        8.04       10.84      2.83 o 
  -2  -2  13      596.47      557.65      9.08 o 
  -1  -2  13        9.15        4.90      2.32 o 
   0  -2  13       19.04       22.38      2.59 o 
   1  -2  13      119.04      100.00      8.31 o 
   2  -2  13      323.39      317.63      6.16 o 
   3  -2  13      219.96      212.03      5.40 o 
   4  -2  13       85.44       82.07      3.70 o 
   5  -2  13      107.52       99.27      4.25 o 
   6  -2  13        0.55       -0.20      3.16 o 
  -8  -1  13       53.59       57.73      4.19 o 
  -7  -1  13       50.28       43.90      3.80 o 
  -6  -1  13      757.30      748.36     13.36 o 
  -5  -1  13       86.13       80.74      4.13 o 
  -4  -1  13      176.90      167.99      9.86 o 
  -3  -1  13       40.92       41.04      3.89 o 
  -2  -1  13     1195.50     1218.68     34.29 o 
  -1  -1  13      125.38      114.15      4.44 o 
   0  -1  13      334.43      342.20      9.81 o 
   1  -1  13      290.00      285.65      7.38 o 
   2  -1  13       50.81       53.45      3.81 o 
   3  -1  13      185.75      168.50      4.83 o 
   4  -1  13       92.36      100.04      4.12 o 
   5  -1  13       72.62       74.62      3.94 o 
   6  -1  13        1.51        4.63      3.21 o 
  -8   0  13      112.80      118.32      6.76 o 
  -7   0  13      194.00      191.20     10.49 o 
  -6   0  13      170.86      180.05      7.39 o 
  -5   0  13      192.90      195.65      7.25 o 
  -4   0  13      627.08      606.95     13.96 o 
  -3   0  13       48.16       43.18      4.21 o 
  -2   0  13       63.73       60.08      5.00 o 
  -1   0  13       31.70       32.04      5.86 o 
   0   0  13      208.93      198.29      8.60 o 
   1   0  13      356.65      356.21      9.58 o 
   2   0  13        3.97        4.31      3.35 o 
   3   0  13        7.71        7.42      2.69 o 
   4   0  13       31.08       32.51      3.27 o 
   5   0  13        7.57       12.02      3.18 o 
  -8   1  13      197.79      206.52      8.44 o 
  -7   1  13      152.59      143.78      9.78 o 
  -6   1  13       92.18       95.04      5.81 o 
  -5   1  13       54.98       62.33      5.08 o 
  -4   1  13      140.37      151.31      6.68 o 
  -3   1  13       49.13       43.44      4.53 o 
  -2   1  13      200.95      195.83     14.89 o 
  -1   1  13      195.08      194.87      7.32 o 
   0   1  13        2.56        5.32      3.77 o 
   1   1  13      163.08      150.15      6.64 o 
   2   1  13       24.23       28.16      3.10 o 
   3   1  13      217.03      221.25      6.16 o 
   4   1  13       47.87       66.03      4.17 o 
   5   1  13      297.38      347.74     17.61 o 
  -7   2  13      118.10      117.53      6.81 o 
  -6   2  13      153.25      146.87      7.40 o 
  -5   2  13      266.32      265.13      8.95 o 
  -4   2  13        6.70       10.17      4.21 o 
  -3   2  13       72.78       67.71      5.07 o 
  -2   2  13       44.35       46.22      4.69 o 
  -1   2  13      179.89      175.30     11.50 o 
   0   2  13       99.62      104.09     13.68 o 
   1   2  13       64.67       62.28      4.89 o 
   2   2  13        5.49        8.03      2.93 o 
   3   2  13       34.04       25.15      3.51 o 
   4   2  13       83.04      101.87      4.85 o 
  -6   3  13       17.77       18.31      6.70 o 
  -5   3  13       53.66       49.43      5.32 o 
  -4   3  13       53.51       61.03      5.56 o 
  -3   3  13        4.12       -1.85      4.72 o 
  -2   3  13      224.58      239.59     11.29 o 
  -1   3  13      297.58      272.07     11.74 o 
   0   3  13       25.18       24.85      4.53 o 
   1   3  13      707.73      700.84     22.90 o 
   2   3  13       40.24       35.15      3.42 o 
   3   3  13       93.25      103.82      6.16 o 
  -5   4  13       49.49       41.74      5.52 o 
  -4   4  13      256.21      265.34     14.13 o 
  -3   4  13      509.52      518.52     13.17 o 
  -2   4  13       17.44       19.39      4.58 o 
  -1   4  13      300.43      294.70     18.77 o 
   0   4  13      104.52       86.99      5.83 o 
   1   4  13       31.25       24.82      4.82 o 
   2   4  13       15.22       16.18      3.40 o 
  -4   5  13       17.51       22.21      7.08 o 
  -3   5  13      103.45      102.37     13.65 o 
  -2   5  13        0.71        1.91      4.43 o 
  -1   5  13      238.14      240.18      9.14 o 
   0   5  13       28.57       35.22      5.37 o 
  -3 -13  14        3.09       -7.08      7.45 o 
  -2 -13  14      460.43      479.42     37.99 o 
  -1 -13  14       86.61       79.17     14.11 o 
   0 -13  14       14.44       18.26      8.69 o 
   1 -13  14       80.25       95.88     10.65 o 
   2 -13  14      140.08      138.89      5.71 o 
  -4 -12  14        1.91        1.21      4.85 o 
  -3 -12  14       20.86       13.46      9.73 o 
  -2 -12  14       10.24       14.46      6.45 o 
  -1 -12  14       74.27       81.31      5.97 o 
   0 -12  14      209.12      211.67      8.35 o 
   1 -12  14       13.71        5.69      3.73 o 
   2 -12  14       42.69       45.17      4.14 o 
   3 -12  14        3.00        1.28      3.32 o 
  -5 -11  14        2.23        0.06      4.79 o 
  -4 -11  14      280.25      280.43      9.51 o 
  -3 -11  14       15.73       20.68      4.61 o 
  -2 -11  14        1.97       -4.26      4.26 o 
  -1 -11  14       51.40       56.81      6.78 o 
   0 -11  14      132.69      135.99      5.57 o 
   1 -11  14      499.36      491.43     20.20 o 
   2 -11  14        1.76        1.68      4.04 o 
   3 -11  14       38.63       41.73      3.84 o 
   4 -11  14       43.62       47.49      3.47 o 
  -6 -10  14       17.85       18.26      6.13 o 
  -5 -10  14      369.65      375.69     18.22 o 
  -4 -10  14        2.77        0.84      4.97 o 
  -3 -10  14      158.60      153.25      7.39 o 
  -2 -10  14       99.48      103.45      6.02 o 
  -1 -10  14      152.25      144.53      5.52 o 
   0 -10  14       65.84       63.01      4.02 o 
   1 -10  14        6.57        4.55      2.30 o 
   2 -10  14        0.58        2.79      3.20 o 
   3 -10  14       68.58       81.26      4.49 o 
   4 -10  14       42.17       49.22      7.98 o 
   5 -10  14        0.41       -1.17      3.25 o 
  -6  -9  14      385.19      366.89     16.09 o 
  -5  -9  14       21.91       19.13      4.67 o 
  -4  -9  14       47.21       43.65      5.09 o 
  -3  -9  14      408.30      395.96     12.04 o 
  -2  -9  14       28.63       24.78      3.25 o 
  -1  -9  14      261.33      265.11      6.82 o 
   0  -9  14       58.18       53.87      3.79 o 
   1  -9  14      114.25      120.72      8.39 o 
   2  -9  14      157.50      148.85      4.13 o 
   3  -9  14      263.26      265.04      6.39 o 
   4  -9  14      156.11      149.34      7.47 o 
   5  -9  14        1.05        2.77      3.13 o 
  -7  -8  14      174.33      187.15      8.26 o 
  -6  -8  14       31.53       30.84      9.97 o 
  -5  -8  14      492.23      527.43     15.55 o 
  -4  -8  14       35.55       35.36      9.63 o 
  -3  -8  14        5.16       11.65      2.97 o 
  -2  -8  14       18.78       20.10      3.24 o 
  -1  -8  14        8.10        4.21      3.01 o 
   0  -8  14       49.32       54.72      3.77 o 
   1  -8  14      349.07      376.64      9.32 o 
   2  -8  14       71.45       74.92      2.80 o 
   3  -8  14        4.00        4.91      3.03 o 
   4  -8  14        5.62        4.46      4.25 o 
   5  -8  14       56.47       54.11      3.79 o 
  -7  -7  14       62.33       64.17      4.91 o 
  -6  -7  14       13.09       18.71      4.60 o 
  -5  -7  14      241.06      242.55      8.33 o 
  -4  -7  14       15.34       15.74      3.17 o 
  -3  -7  14      724.80      693.33     12.74 o 
  -2  -7  14       47.84       49.09      3.56 o 
  -1  -7  14      157.53      157.38      4.50 o 
   0  -7  14      106.10       85.31      4.06 o 
   1  -7  14      164.11      170.75      4.73 o 
   2  -7  14      131.05      122.65      3.38 o 
   3  -7  14       28.44       30.36      3.30 o 
   4  -7  14       36.14       37.72      5.30 o 
   5  -7  14       54.21       42.48      3.50 o 
  -8  -6  14      101.69       91.77      4.38 o 
  -7  -6  14      450.83      436.09      9.75 o 
  -6  -6  14       82.97       83.62      4.62 o 
  -5  -6  14      279.35      237.44      5.60 o 
  -4  -6  14      470.58      472.62      8.31 o 
  -3  -6  14       16.83       15.61      2.70 o 
  -2  -6  14       97.85       96.03      3.78 o 
  -1  -6  14      214.85      216.41      5.12 o 
   0  -6  14       93.20       81.49      3.51 o 
   1  -6  14        6.61        5.56      2.54 o 
   2  -6  14      114.52      116.53      2.83 o 
   3  -6  14        0.73       -0.69      2.13 o 
   4  -6  14        7.13        4.68      3.23 o 
   5  -6  14       44.70       44.54      6.24 o 
   6  -6  14        6.61        7.92      6.47 o 
  -8  -5  14      167.68      145.43      8.98 o 
  -7  -5  14      498.32      474.81     18.21 o 
  -6  -5  14       43.93       44.22      3.24 o 
  -5  -5  14      972.24      965.49     14.48 o 
  -4  -5  14      257.28      248.01      5.78 o 
  -3  -5  14      249.41      263.72      5.84 o 
  -2  -5  14      188.62      172.15      4.64 o 
  -1  -5  14      100.13       92.49      3.69 o 
   0  -5  14      712.48      714.11     11.17 o 
   1  -5  14      246.58      231.22      5.42 o 
   2  -5  14      115.62      106.84      3.18 o 
   3  -5  14       66.06       66.50      2.89 o 
   4  -5  14      161.64      151.19      5.65 o 
   5  -5  14        4.92        4.75      2.71 o 
  -8  -4  14       13.83       13.71      4.32 o 
  -7  -4  14      249.96      223.79      6.58 o 
  -6  -4  14      571.66      579.20     10.99 o 
  -5  -4  14       14.48        9.75      3.03 o 
  -4  -4  14       33.21       36.26      2.94 o 
  -3  -4  14      254.20      255.19      7.53 o 
  -2  -4  14       16.77       20.79      2.72 o 
  -1  -4  14       44.29       37.89      2.99 o 
   0  -4  14       10.99        6.81      2.56 o 
   1  -4  14      195.31      189.70      6.38 o 
   2  -4  14        4.40        3.58      1.93 o 
   3  -4  14        5.52        5.31      2.58 o 
   4  -4  14        4.11        6.90      3.28 o 
   5  -4  14        6.01        3.47      2.71 o 
  -8  -3  14      125.59      121.64      6.59 o 
  -7  -3  14      233.60      231.63      6.69 o 
  -6  -3  14        2.72        0.55      3.20 o 
  -5  -3  14      207.20      202.13      6.12 o 
  -4  -3  14       58.11       51.64      5.18 o 
  -3  -3  14       44.62       36.65      3.36 o 
  -2  -3  14      327.38      333.89      6.58 o 
  -1  -3  14      307.70      304.97     12.14 o 
   0  -3  14      235.04      221.33      5.37 o 
   1  -3  14      342.13      326.67      6.40 o 
   2  -3  14      354.74      365.98      6.74 o 
   3  -3  14       90.71       93.92      3.81 o 
   4  -3  14        3.87        2.72      3.27 o 
   5  -3  14      169.82      177.63      6.60 o 
  -8  -2  14       74.81       87.34      4.81 o 
  -7  -2  14       10.67       13.28      3.52 o 
  -6  -2  14      312.16      303.03      7.37 o 
  -5  -2  14      103.62      104.20      5.29 o 
  -4  -2  14       93.62       94.06      4.34 o 
  -3  -2  14       17.83       22.44      3.25 o 
  -2  -2  14       92.50       93.20      4.20 o 
  -1  -2  14        6.95        7.56      2.95 o 
   0  -2  14      202.56      192.49      5.11 o 
   1  -2  14       34.40       30.20      3.51 o 
   2  -2  14       14.16       15.46      2.34 o 
   3  -2  14       19.08       15.28      2.81 o 
   4  -2  14      103.61      120.53      5.20 o 
   5  -2  14       13.95       14.75      3.15 o 
  -7  -1  14      181.34      177.91      6.20 o 
  -6  -1  14      187.71      177.63      5.78 o 
  -5  -1  14       72.17       64.13      4.16 o 
  -4  -1  14      278.78      264.65      7.26 o 
  -3  -1  14      183.16      192.04      5.98 o 
  -2  -1  14      535.21      502.61     14.83 o 
  -1  -1  14      122.31      117.45      5.91 o 
   0  -1  14      167.82      182.18      9.70 o 
   1  -1  14        1.75       -2.86      3.67 o 
   2  -1  14      235.56      242.37      5.40 o 
   3  -1  14      240.22      247.71      5.76 o 
   4  -1  14      115.25      129.65      5.31 o 
  -7   0  14      109.54      103.28      6.30 o 
  -6   0  14       25.61       34.56      4.83 o 
  -5   0  14       65.71       58.29      5.68 o 
  -4   0  14       69.96       69.32      5.92 o 
  -3   0  14       49.26       43.97      4.76 o 
  -2   0  14       10.37       10.82      4.04 o 
  -1   0  14       18.10       23.56      4.12 o 
   0   0  14      120.64      137.97      6.71 o 
   1   0  14      213.58      209.16     14.90 o 
   2   0  14      280.86      299.97      6.79 o 
   3   0  14       42.09       38.11      4.50 o 
   4   0  14        8.33       10.17      4.05 o 
  -7   1  14       13.98       16.48      6.59 o 
  -6   1  14      143.29      124.96      6.89 o 
  -5   1  14        1.51        4.14      4.40 o 
  -4   1  14      259.07      263.86      8.94 o 
  -3   1  14       55.34       57.96      5.16 o 
  -2   1  14      273.79      284.91      8.90 o 
  -1   1  14      137.86      119.29      6.12 o 
   0   1  14      362.67      363.47     10.18 o 
   1   1  14      194.62      188.34     10.22 o 
   2   1  14       24.59       23.74      2.89 o 
   3   1  14      186.14      200.11      6.06 o 
  -6   2  14      341.52      337.27     10.57 o 
  -5   2  14       45.18       49.33      5.32 o 
  -4   2  14      483.13      479.17     12.57 o 
  -3   2  14      203.12      189.18     10.02 o 
  -2   2  14       99.32      100.18      6.75 o 
  -1   2  14      295.24      307.55      9.59 o 
   0   2  14       45.18       45.25      5.65 o 
   1   2  14       54.55       45.48      6.60 o 
   2   2  14       32.01       29.19      4.81 o 
  -5   3  14      394.38      385.15     18.03 o 
  -4   3  14       83.84       93.02     12.11 o 
  -3   3  14      161.72      158.53      7.86 o 
  -2   3  14       57.70       56.54      5.49 o 
  -1   3  14       65.46       61.14      5.49 o 
   0   3  14        5.14        9.63      4.62 o 
   1   3  14      133.18      129.60      6.72 o 
  -3   4  14       72.99       69.52      5.86 o 
  -2   4  14       85.90       90.81      6.35 o 
  -1   4  14       65.72       64.71      6.79 o 
  -3 -12  15      180.12      204.11      8.84 o 
  -2 -12  15      131.58       75.43      8.44 o 
  -1 -12  15       47.04       33.68      9.39 o 
   0 -12  15       20.65       20.54      4.95 o 
   1 -12  15        3.01        3.26      3.58 o 
   2 -12  15        0.16        0.20      4.74 o 
  -4 -11  15        6.25       14.80      5.06 o 
  -3 -11  15      104.11       89.65      6.35 o 
  -2 -11  15      149.81      164.59      7.87 o 
  -1 -11  15      117.58      128.03      7.15 o 
   0 -11  15       22.21       20.64      3.70 o 
   1 -11  15       68.56       73.49      9.23 o 
   2 -11  15       23.14       27.28      3.88 o 
   3 -11  15        4.40        2.62      4.83 o 
  -5 -10  15      239.29      250.68      9.56 o 
  -4 -10  15      132.56      134.39      7.39 o 
  -3 -10  15      213.74      227.57      9.92 o 
  -2 -10  15        6.97        5.58      4.25 o 
  -1 -10  15       16.59       22.28      3.65 o 
   0 -10  15       21.34       19.30      3.58 o 
   1 -10  15       42.66       35.79      4.36 o 
   2 -10  15       18.42       21.57      3.12 o 
   3 -10  15        1.28       -0.51      1.74 o 
  -6  -9  15       20.01       19.96      4.99 o 
  -5  -9  15        5.95       12.10      8.93 o 
  -4  -9  15       83.33       99.47      6.35 o 
  -3  -9  15      257.96      272.30      9.35 o 
  -2  -9  15        3.16       -0.72      3.15 o 
  -1  -9  15       18.02       13.09      3.41 o 
   0  -9  15      132.18      119.83      5.32 o 
   1  -9  15        4.48        8.38      2.85 o 
   2  -9  15       31.57       30.00      3.16 o 
   3  -9  15      227.23      225.68     11.30 o 
   4  -9  15        1.20        0.16      3.48 o 
  -6  -8  15       88.80       91.49      6.42 o 
  -5  -8  15      143.71      128.25      6.76 o 
  -4  -8  15        8.80       12.09      4.53 o 
  -3  -8  15       15.54        8.37      3.32 o 
  -2  -8  15      102.02       96.33      4.58 o 
  -1  -8  15      164.08      154.31      4.81 o 
   0  -8  15       28.42       28.35      2.99 o 
   1  -8  15       18.52       21.24      2.99 o 
   2  -8  15        7.90       10.34      2.86 o 
   3  -8  15        6.05        7.85      2.48 o 
   4  -8  15      129.37      138.09      5.54 o 
  -6  -7  15       63.34       78.99      4.86 o 
  -5  -7  15      217.69      235.68      7.05 o 
  -4  -7  15        3.00        3.18      2.77 o 
  -3  -7  15      184.24      174.97      5.73 o 
  -2  -7  15      172.37      173.33      4.93 o 
  -1  -7  15       29.98       28.42      2.97 o 
   0  -7  15       73.68       71.95      3.63 o 
   1  -7  15      173.39      170.33      4.99 o 
   2  -7  15       53.69       49.99      3.32 o 
   3  -7  15       65.41       59.96      3.77 o 
   4  -7  15      132.63      128.80      5.38 o 
  -7  -6  15       13.29       14.38      4.62 o 
  -6  -6  15        0.21       -0.26      3.56 o 
  -5  -6  15        7.18        6.36      3.04 o 
  -4  -6  15      171.88      177.49      5.52 o 
  -3  -6  15      257.27      247.98      5.85 o 
  -2  -6  15      128.62      137.95      4.72 o 
  -1  -6  15       27.14       21.36      2.95 o 
   0  -6  15      379.17      348.86      6.97 o 
   1  -6  15        0.44       -0.53      2.71 o 
   2  -6  15      146.11      145.67      4.74 o 
   3  -6  15      106.49      112.03      7.34 o 
   4  -6  15      196.46      211.22      6.92 o 
  -7  -5  15       23.66       37.17      8.11 o 
  -6  -5  15       34.87       39.01      3.92 o 
  -5  -5  15      384.81      362.09      7.38 o 
  -4  -5  15       61.47       70.49      3.91 o 
  -3  -5  15       11.54        8.58      2.72 o 
  -2  -5  15      154.41      140.50      4.70 o 
  -1  -5  15      338.27      344.21      6.90 o 
   0  -5  15        4.22        0.61      2.69 o 
   1  -5  15      118.46      114.11      4.36 o 
   2  -5  15      328.98      343.12      7.48 o 
   3  -5  15       76.67       75.54      4.22 o 
   4  -5  15      100.84      104.28      5.02 o 
  -7  -4  15       39.86       37.60      3.95 o 
  -6  -4  15      192.11      214.91      6.58 o 
  -5  -4  15      239.71      225.18      7.58 o 
  -4  -4  15      109.63      106.11      4.82 o 
  -3  -4  15       26.68       26.38      2.94 o 
  -2  -4  15      254.57      253.66      5.98 o 
  -1  -4  15       29.78       28.66      2.94 o 
   0  -4  15      174.93      179.18      4.96 o 
   1  -4  15       36.07       26.21      2.91 o 
   2  -4  15        9.11        6.64      2.84 o 
   3  -4  15       52.45       43.53      3.56 o 
   4  -4  15       24.66       33.22      3.84 o 
  -7  -3  15       42.24       40.75      5.02 o 
  -6  -3  15       84.99       83.96      4.63 o 
  -5  -3  15        7.15       12.60      3.48 o 
  -4  -3  15      217.69      192.68      5.89 o 
  -3  -3  15       12.09        8.49      3.28 o 
  -2  -3  15      119.60      110.36      4.76 o 
  -1  -3  15       36.95       31.08      3.08 o 
   0  -3  15       36.96       42.36      3.27 o 
   1  -3  15       11.56       14.42      3.54 o 
   2  -3  15      410.40      394.49      8.91 o 
   3  -3  15        7.84       11.44      2.79 o 
   4  -3  15       48.82       52.63      4.07 o 
  -7  -2  15      548.29      542.38     10.97 o 
  -6  -2  15      469.03      453.09      9.75 o 
  -5  -2  15       88.51       86.43      4.65 o 
  -4  -2  15      561.89      537.51     10.71 o 
  -3  -2  15      141.46      131.31      6.21 o 
  -2  -2  15      419.84      418.26      8.98 o 
  -1  -2  15        5.21        9.32      4.03 o 
   0  -2  15       80.04       66.16      5.11 o 
   1  -2  15      155.59      141.72      8.60 o 
   2  -2  15       31.93       35.57      3.96 o 
   3  -2  15      160.72      157.86      5.05 o 
   4  -2  15        4.11        7.87      3.55 o 
  -6  -1  15        4.63        6.08      4.61 o 
  -5  -1  15        5.97        3.67      7.44 o 
  -4  -1  15       93.86       86.67      5.77 o 
  -3  -1  15        0.37        0.91      4.12 o 
  -2  -1  15        5.01        0.18      3.87 o 
  -1  -1  15       34.18       33.12      4.57 o 
   0  -1  15      253.60      233.20      8.21 o 
   1  -1  15        8.57       10.76      4.30 o 
   2  -1  15       30.00       25.68      4.55 o 
   3  -1  15        6.56        2.73      3.70 o 
  -6   0  15      333.18      327.01     10.37 o 
  -5   0  15      123.14      109.73      6.47 o 
  -4   0  15      439.61      442.97     11.97 o 
  -3   0  15        0.83        0.05      4.06 o 
  -2   0  15      294.78      294.13     18.91 o 
  -1   0  15      833.35      793.85     26.57 o 
   0   0  15        4.07        0.27      4.02 o 
   1   0  15       90.67       85.24     18.14 o 
   2   0  15        0.77       -3.05      4.19 o 
  -5   1  15        0.33        1.89      6.51 o 
  -4   1  15       66.80       57.61      5.63 o 
  -3   1  15      514.23      503.93     13.04 o 
  -2   1  15       23.55       18.28      4.59 o 
  -1   1  15       54.90       65.61      5.61 o 
   0   1  15       11.81       11.37      4.51 o 
   1   1  15        3.42       -2.14      4.18 o 
   2   1  15       59.13       63.19      6.25 o 
  -4   2  15      122.16      107.42      6.51 o 
  -3   2  15       94.26       89.64      6.28 o 
  -2   2  15       48.75       51.16      6.34 o 
  -1   2  15      321.00      314.18     10.05 o 
   0   2  15       14.13       20.26     10.48 o 
  -2 -11  16      120.84      110.49      6.89 o 
  -1 -11  16       53.30       55.54      7.80 o 
   0 -11  16       87.21       88.78      4.90 o 
   1 -11  16       19.66       23.32      4.02 o 
  -4 -10  16      363.67      363.82     11.44 o 
  -3 -10  16       58.87       54.04      5.64 o 
  -2 -10  16        7.66       13.71      4.95 o 
  -1 -10  16       17.49       17.25      3.69 o 
   0 -10  16       90.40       98.46      6.18 o 
   1 -10  16      146.93      146.46      5.10 o 
   2 -10  16      108.75      119.42      5.48 o 
  -4  -9  16        7.17        3.77      4.85 o 
  -3  -9  16       17.10       26.33      5.10 o 
  -2  -9  16        0.08        1.11      3.47 o 
  -1  -9  16      470.49      474.71      9.66 o 
   0  -9  16      105.07      105.47      4.39 o 
   1  -9  16      149.33      159.92      5.19 o 
   2  -9  16       16.37       25.86      3.32 o 
  -5  -8  16        5.17        6.11      3.93 o 
  -4  -8  16        4.69       10.90      3.87 o 
  -3  -8  16      325.64      324.63      7.01 o 
  -2  -8  16        5.46        8.63      2.97 o 
  -1  -8  16       15.62       18.33      3.07 o 
   0  -8  16      174.15      168.86      5.27 o 
   1  -8  16        0.86       -3.67      3.67 o 
   2  -8  16       19.36       24.91      3.28 o 
   3  -8  16        1.61        2.68      4.98 o 
  -5  -7  16      223.44      226.66      7.20 o 
  -4  -7  16       45.69       48.57      3.69 o 
  -3  -7  16       95.96       96.92      4.37 o 
  -2  -7  16       25.05       29.51      3.34 o 
  -1  -7  16      192.78      194.99      8.13 o 
   0  -7  16       52.47       45.86      3.48 o 
   1  -7  16      118.02      125.96      5.84 o 
   2  -7  16        1.88       -4.45      4.45 o 
   3  -7  16        1.99        4.10      4.94 o 
  -6  -6  16      196.39      192.12      7.78 o 
  -5  -6  16      253.91      249.71      8.54 o 
  -4  -6  16       35.43       38.20      3.48 o 
  -3  -6  16      164.42      144.87      7.01 o 
  -2  -6  16      530.27      528.89      9.42 o 
  -1  -6  16      128.19      117.96      4.51 o 
   0  -6  16       83.33       85.35      4.03 o 
   1  -6  16       16.57       15.31      3.10 o 
   2  -6  16       15.66       15.09      3.12 o 
   3  -6  16       39.29       41.73      5.93 o 
  -6  -5  16        1.15        5.98      3.47 o 
  -5  -5  16       50.32       43.86      4.17 o 
  -4  -5  16        6.45        7.96      5.13 o 
  -3  -5  16      181.16      186.24      5.53 o 
  -2  -5  16       11.44       12.06      2.95 o 
  -1  -5  16       93.01       86.37      4.02 o 
   0  -5  16       46.00       50.69      4.88 o 
   1  -5  16       69.37       65.10      3.77 o 
   2  -5  16        1.81        2.11      2.97 o 
   3  -5  16      103.63      104.53      6.81 o 
  -6  -4  16        2.88        2.38      3.66 o 
  -5  -4  16      158.33      158.79      9.43 o 
  -4  -4  16      420.92      432.47      9.27 o 
  -3  -4  16       21.08       19.34      3.64 o 
  -2  -4  16      228.87      216.69      6.29 o 
  -1  -4  16       15.29       19.03      3.18 o 
   0  -4  16       98.17       96.00      4.13 o 
   1  -4  16        0.83        3.77      2.97 o 
   2  -4  16       27.27       27.07      3.93 o 
   3  -4  16       13.59        7.15      7.03 o 
  -5  -3  16       31.76       26.56      3.96 o 
  -4  -3  16       22.62       25.56      5.14 o 
  -3  -3  16       49.70       45.40      4.11 o 
  -2  -3  16       58.80       51.36      3.98 o 
  -1  -3  16       20.08       27.55      3.75 o 
   0  -3  16      110.47      100.02      5.95 o 
   1  -3  16        1.72        1.07      4.13 o 
   2  -3  16        8.52        6.84      3.81 o 
   3  -3  16        0.65       -2.47      7.99 o 
  -5  -2  16      189.09      169.82      8.68 o 
  -4  -2  16      325.20      305.78      7.96 o 
  -3  -2  16      157.90      158.76      6.08 o 
  -2  -2  16      341.88      336.99      9.89 o 
  -1  -2  16        1.94        2.28      4.31 o 
   0  -2  16       35.95       39.46      4.96 o 
   1  -2  16       91.73       86.81      5.79 o 
   2  -2  16       92.41       92.63      5.94 o 
  -5  -1  16       10.74       19.71      4.84 o 
  -4  -1  16      126.01      119.76      6.72 o 
  -3  -1  16      141.90      144.48      7.48 o 
  -2  -1  16       22.14       26.12      4.69 o 
  -1  -1  16       14.57       12.61      4.63 o 
   0  -1  16      137.19      141.14      7.28 o 
   1  -1  16       10.73       12.33      4.67 o 
  -4   0  16      109.65      108.49      6.80 o 
  -3   0  16       23.80       26.92      5.17 o 
  -2   0  16      218.51      212.06      8.27 o 
  -1   0  16       97.51       90.06      6.21 o 
   0   0  16      201.43      206.96      8.38 o 
  -2  -9  17      145.55      162.18      5.59 o 
  -1  -9  17      131.36      125.57      4.90 o 
   0  -9  17      244.24      275.57      9.13 o 
  -3  -8  17       15.80       15.13      3.46 o 
  -2  -8  17        4.75        3.70      3.32 o 
  -1  -8  17        9.45       11.51      3.35 o 
   0  -8  17      260.39      254.94      6.60 o 
   1  -8  17       14.30       10.86      3.31 o 
  -4  -7  17       71.96       72.02      5.16 o 
  -3  -7  17      290.54      300.86      7.02 o 
  -2  -7  17       18.71       20.52      3.51 o 
  -1  -7  17      219.06      204.62      5.86 o 
   0  -7  17       49.77       48.34      3.79 o 
   1  -7  17       25.49       26.33      3.43 o 
  -4  -6  17        6.93        9.96      3.68 o 
  -3  -6  17        2.39        3.87      3.26 o 
  -2  -6  17      349.22      363.86      8.34 o 
  -1  -6  17      109.35      105.50      4.43 o 
   0  -6  17        3.71        8.70      3.26 o 
   1  -6  17        0.35        1.22      3.17 o 
  -4  -5  17       12.10       13.10      3.72 o 
  -3  -5  17        7.03        5.09      3.71 o 
  -2  -5  17        3.11        2.02      3.57 o 
  -1  -5  17        2.53        1.45      3.16 o 
   0  -5  17      217.34      197.48      5.76 o 
   1  -5  17      186.70      188.45      5.68 o 
  -4  -4  17      519.85      526.17     11.26 o 
  -3  -4  17      202.69      222.04      6.98 o 
  -2  -4  17       79.41       68.33      4.41 o 
  -1  -4  17        5.67        7.13      3.67 o 
   0  -4  17      321.99      321.91      8.08 o 
   1  -4  17        0.36        2.54      4.40 o 
  -3  -3  17       14.41        7.92      3.63 o 
  -2  -3  17      186.32      190.13      6.62 o 
  -1  -3  17       61.75       63.28      5.67 o 
   0  -3  17      178.94      193.97      8.17 o 
  -2  -2  17       61.65       64.70      5.83 o 
                                                 
